# Supplementary material for: The dynamic clustering of insulin receptor underlies its signaling and is disrupted in insulin resistance
Source: Nat Commun. 2022 Dec 6;13:7522. doi: 10.1038/s41467-022-35176-7 (PMC9727033; doi:10.1038/s41467-022-35176-7)
Supplement: Supplementary file 3 — Supplementary Table 2 [file 41467_2022_35176_MOESM3_ESM.xlsx]

## Sheet: Number biological replicates
		Supplementary Table 2: Biological replicates (a test performed on biologically distinct samples representing an identical time point or treatment dose)
				Conditions		Number of biological replicates per experiment
		Figure 1b		Healthy donors		7
				Donors with type 2 diabets		7
				Donors with type 2 diabetes treated with metformin		9
		Figure 2b		Insulin-sensitive HepG2 cells treated with 0nM insulin		3
				Insulin-sensitive HepG2 cells treated with 3nM insulin		3
				Insulin-resistant HepG2 cells treated with 0nM insulin		3
				Insulin-resistant HepG2 cells treated with 3nM insulin		3
		Figure 2e		Insulin-sensitive HepG2 cells treated with 3nM insulin		3
				Insulin-resistant HepG2 cells treated with 3nM insulin		3
				Insulin-resistant HepG2 cells treated with 12.5uM metformin and 3nM insulin		3
		Figure 3c		Insulin-sensitive HepG2 cells treated with 0nM insulin		3
				Insulin-sensitive HepG2 cells treated with 3nM insulin		3
		Figure 3d		Insulin-sensitive HepG2 cells treated with 0nM insulin		3
				Insulin-sensitive HepG2 cells treated with 3nM insulin		3
		Figure 3e		Insulin-sensitive HepG2 cells treated with 0nM insulin		6
				Insulin-sensitive HepG2 cells treated with 3nM insulin		6
		Figure 3f		Insulin-sensitive HepG2 cells treated with 0nM insulin		3
				Insulin-sensitive HepG2 cells treated with 3nM insulin		3
		Figure 3h		Insulin-sensitive HepG2 cells treated with 0nM insulin		3
				Insulin-sensitive HepG2 cells treated with 0.1nM insulin		3
				Insulin-sensitive HepG2 cells treated with 1nM insulin		3
				Insulin-sensitive HepG2 cells treated with 10nM insulin		3
				Insulin-sensitive HepG2 cells treated with 100nM insulin		3
		Figure 3i		Insulin-sensitive HepG2 cells treated with 0nM insulin		9
				Insulin-sensitive HepG2 cells treated with 0.1nM insulin		9
				Insulin-sensitive HepG2 cells treated with 1nM insulin		9
				Insulin-sensitive HepG2 cells treated with 10nM insulin		9
				Insulin-sensitive HepG2 cells treated with 100nM insulin		9
		Figure 4b		Insulin-sensitive HepG2 cells treated with 0nM insulin		3
				Insulin-resistant HepG2 cells treated with 0nM insulin		3
				Insulin-resistant HepG2 cells treated with 12.5uM metformin and 0nM insulin		3
		Figure 4c		Insulin-sensitive HepG2 cells treated with 3nM insulin		2
				Insulin-resistant HepG2 cells treated with 3nM insulin		2
				Insulin-resistant HepG2 cells treated with 12.5uM metformin and 3nM insulin		2
		Figure 4f		HepG2 cells expressing endogenous IR tagged with Dendra2-FKBP and treated with DMSO		3
				HepG2 cells expressing endogenous IR tagged with Dendra2-FKBP and treated with AP1903		3
		Figure 4g		HepG2 cells transfected with IR-FKBP construct treated with DMSO		6
				HepG2 cells transfected with IR-FKBP construct treated with AP1903		6
		Figure 4h		HepG2 cells transfected with IR-FKBP construct treated with DMSO		3
				HepG2 cells transfected with IR-FKBP construct treated with AP1903		3
		Figure 5a		Insulin-sensitive HepG2 cells		2
				Insulin-resistant HepG2 cells		2
		Figure 5b		Insulin-sensitive HepG2 cells		2
				Insulin-resistant HepG2 cells		2
				Insulin-resistant HepG2 cells treated with metformin		2
		Figure 5c		Insulin-sensitive HepG2 cells treated with 3nM insulin		3
				Insulin-resistant HepG2 cells treated with 3nM insulin		3
				Insulin-sensitive HepG2 cells treated with H2O2 and 3nM insulin		3
		Figure 5d		Insulin-sensitive HepG2 cells treated with 0nM insulin		3
				Insulin-resistant HepG2 cells treated with 0nM insulin		3
				Insulin-sensitive HepG2 cells treated with H2O2 and 0nM insulin		3
		Figure 5e		Insulin-sensitive HepG2 cells treated with 3nM insulin		3
				Insulin-resistant HepG2 cells treated with 3nM insulin		3
				Insulin-resistant HepG2 cells treated with NAC and 3nM insulin		3
		Figure 5f		Insulin-sensitive HepG2 cells treated with 0nM insulin		3
				Insulin-resistant HepG2 cells treated with 0nM insulin		3
				Insulin-resistant HepG2 cells treated with NAC and 0nM insulin		3
		Supplementary Figure 1b		Healthy donor		3
				Donors with type 2 diabets		3
				Donor with type 2 diabetes treated with metformin		3
		Supplementary Figure 1c		Healthy donor		3
				Donors with type 2 diabets		3
				Donor with type 2 diabetes treated with metformin		3
		Supplementary Figure 1d		siControl		3
				siINSR		3
		Supplementary Figure 1e		siControl		2
				siINSR		2
		Supplementary Figure 1f and g		Healthy donor		7
				Donors with type 2 diabets		7
				Donor with type 2 diabetes treated with metformin		9
		Supplementary Figure 1h		Healthy donor		4
				Donors with type 2 diabets		2
				Donor with type 2 diabetes treated with metformin		4
		Supplementary Figure 2a		Media + FBS		3
				Media - FBS		3
		Supplementary Figure 2b		1 hrs		3
				4 hrs		3
				24 hrs		3
		Supplementary Figure 2c		Insulin-sensitive HepG2 cells treated with 0nM insulin		3 or 4
				Insulin-sensitive HepG2 cells treated with 0.1nM insulin		3 or 4
				Insulin-sensitive HepG2 cells treated with 1nM insulin		3 or 4
				Insulin-sensitive HepG2 cells treated with 10nM insulin		3 or 4
				Insulin-sensitive HepG2 cells treated with 100nM insulin		3 or 4
		Supplementary Figure 2d		Insulin-sensitive HepG2 cells treated with 0nM insulin		3
				Insulin-sensitive HepG2 cells treated with 3nM insulin		3
		Supplementary Figure 2e		Insulin-sensitive HepG2 cells treated with 0nM insulin		3 or 5
				Insulin-sensitive HepG2 cells treated with 3nM insulin		3 or 5
		Supplementary Figure 2f		Insulin-sensitive HepG2 cells treated with 0nM insulin		3
				Insulin-sensitive HepG2 cells treated with 1nM insulin		3
		Supplementary Figure 2g		Insulin-sensitive HepG2 cells treated with 0nM insulin		4
				Insulin-sensitive HepG2 cells treated with 0.1nM insulin		4
				Insulin-sensitive HepG2 cells treated with 1nM insulin		4
				Insulin-sensitive HepG2 cells treated with 10nM insulin		4
		Supplementary Figure 2h		Insulin-sensitive HepG2 cells treated with 0nM insulin		3
				Insulin-sensitive HepG2 cells treated with 1nM insulin		3
				Insulin-sensitive HepG2 cells treated with 10nM insulin		3
				Insulin-sensitive HepG2 cells treated with 100nM insulin		3
		Supplementary Figure 2i		Insulin-sensitive HepG2 cells treated with 0nM insulin		3
				Insulin-sensitive HepG2 cells treated with 3nM insulin		3
		Supplementary Fig. 3		Insulin-sensitive HepG2 cells treated with 0nM insulin		3
				Insulin-sensitive HepG2 cells treated with 3nM insulin		3
				Insulin-resistant HepG2 cells treated with 0nM insulin		3
				Insulin-resistant HepG2 cells treated with 3nM insulin		3
		Supplementary Figure 4a		Estimation of the number of IR molecules		2
		Supplementary Figure 4b		Insulin-sensitive HepG2 cells treated with 0nM insulin		7
				Insulin-sensitive HepG2 cells treated with 3nM insulin		7
		Supplementary Figure 6b		Insulin-sensitive HepG2 cells treated with 0nM insulin		4
				Insulin-sensitive HepG2 cells treated with 3nM insulin		4
				Insulin-resistant HepG2 cells treated with 0nM insulin		4
				Insulin-resistant HepG2 cells treated with 3nM insulin		4
		Supplementary Figure 6c		Insulin-sensitive HepG2 cells treated with 0nM insulin		3
				Insulin-sensitive HepG2 cells treated with 3nM insulin		3
				Insulin-resistant HepG2 cells treated with 0nM insulin		3
				Insulin-resistant HepG2 cells treated with 3nM insulin		3
		Supplementary Figure 6d		Insulin-sensitive HepG2 cells treated with 0nM insulin		4
				Insulin-sensitive HepG2 cells treated with 3nM insulin		4
				Insulin-resistant HepG2 cells treated with 0nM insulin		4
				Insulin-resistant HepG2 cells treated with 3nM insulin		4
		Supplementary Figure 6e		Insulin-sensitive HepG2 cells treated with 0nM insulin		3
				Insulin-sensitive HepG2 cells treated with 3nM insulin		3
				Insulin-resistant HepG2 cells treated with 0nM insulin		3
				Insulin-resistant HepG2 cells treated with 3nM insulin		3
		Supplementary Figure 6f		Insulin-resistant HepG2 cells treated with 0nM insulin		3
				Insulin-resistant HepG2 cells treated with 3nM insulin		3
		Supplementary Figure 6g		Insulin-resistant HepG2 cells treated with 0nM insulin		3
				Insulin-resistant HepG2 cells treated with 3nM insulin		3
		Supplementary Figure 6h		Insulin-resistant HepG2 cells treated with 0nM insulin		4
				Insulin-resistant HepG2 cells treated with 0.1nM insulin		4
				Insulin-resistant HepG2 cells treated with 1nM insulin		4
				Insulin-resistant HepG2 cells treated with 10nM insulin		4
		Supplementary Figure 6i		Insulin-resistant HepG2 cells treated with 0nM insulin		3
				Insulin-resistant HepG2 cells treated with 1nM insulin		3
				Insulin-resistant HepG2 cells treated with 10nM insulin		3
				Insulin-resistant HepG2 cells treated with 100nM insulin		3
		Supplementary Figure 6j		Insulin-sensitive HepG2 cells treated with 0nM insulin		3
				Insulin-sensitive HepG2 cells treated with 3nM insulin		3
				Insulin-resistant HepG2 cells treated with 0nM insulin		3
				Insulin-resistant HepG2 cells treated with 3nM insulin		3
		Supplementary Figure 6k		Insulin-sensitive HepG2 cells treated with 0nM insulin		5
				Insulin-resistant HepG2 cells treated with 0nM insulin		5
		Supplementary Figure 6l		Insulin-sensitive HepG2 cells treated with 0nM insulin		6
				Insulin-resistant HepG2 cells treated with 0nM insulin		6
		Supplementary Figure 6m		Insulin-sensitive HepG2 cells treated TryPLE		3
				Insulin-resistant HepG2 cells treated TryPLE		3
				Insulin-sensitive HepG2 cells NOT treated TryPLE		3
				Insulin-resistant HepG2 cells NOT treated TryPLE		3
		Supplementary Figure 6n		Insulin-sensitive HepG2 cells treated with 3nM insulin		3
				Insulin-resistant HepG2 cells treated with 3nM insulin		3
		Supplementary Figure 7a		Insulin-sensitive HepG2 cells treated with 3nM insulin for 5 minutes		3
				HepG2 cells treated with TNFalpha for 2 days and with 3nM insulin for 5 minutes		3
		Supplementary Figure 7b		Insulin-sensitive HepG2 cells treated with 3nM insulin for 5 minutes		3
				HepG2 cells treated with high fat, high glucose and physiological levels of insulin for 2 days and with 3nM insulin for 5 minutes		3
				HepG2 cells treated with high fat, high glucose and pathological levels of insulin for 2 days and with 3nM insulin for 5 minutes		3
		Supplementary Figure 7c		Insulin-sensitive HepG2 cells treated		3
				HepG2 cells treated with TNFalpha for 2 days		3
				HepG2 cells treated with high fat, high glucose and physiological levels of insulin for 2 days		3
				HepG2 cells treated with high fat, high glucose and pathological levels of insulin for 2 days		3
		Supplementary Figure 8b		HepG2 WT		3
				HepG2 IR-GFP		3
				HepG2 WT		3
				HepG2 IR-Dendra2		3
		Supplementary Figure 8c		HepG2 IR-GFP cells treated with 0nM insulin		3
				HepG2 IR-GFP cells treated with 3nM insulin		3
				HepG2 IR-GFP cells treated with 0nM insulin		3
				HepG2 IR-GFP cells treated with 3nM insulin		3
				HepG2 IR-Dendra2 cells treated with 0nM insulin		3
				HepG2 IR-Dendra2 cells treated with 3nM insulin		3
				HepG2 IR-Dendra2 cells treated with 0nM insulin		5
				HepG2 IR-Dendra2 cells treated with 3nM insulin		5
		Supplementary Figure 9b,c		Insulin-sensitive HepG2 cells treated with 3nM insulin for 0, 2.5, 5, 7.5 minutes		3
		Supplementary Figure 10a		Insulin-sensitive cells treated with 3nM insulin for 5 minutes		3
				Insulin-resistant cells treated with 3nM insulin for 5 minutes		3
				Insulin-resistant cells treated with 6.25uM metformin for 1 day and 3nM insulin for 5 minutes		2
				Insulin-resistant cells treated with 12.5uM metformin for 1 day and 3nM insulin for 5 minutes		3
				Insulin-resistant cells treated with 50uM metformin for 1 day and 3nM insulin for 5 minutes		2
		Supplementary Figure 10c		Insulin-resistant cells		3
				Insulin-resistant cells treated with 12.5uM metformin for 1 day		3
		Supplementary Figure 11b		Liver spheroids treated with physiological concentrations of insulin		5
				Liver spheroids treated with pathological concentrations of insulin		5
		Supplementary Figure 11c		Liver spheroids treated with physiological concentrations of insulin		9
				Liver spheroids treated with pathological concentrations of insulin		9
		Supplementary Figure 11d		Liver spheroids treated with physiological concentrations of insulin		6
				Liver spheroids treated with pathological concentrations of insulin		6
		Supplementary Figure 11e		Liver spheroids treated with physiological concentrations of insulin and acutely stimulated with 0nM insulin		3
				Liver spheroids treated with physiological concentrations of insulin and acutely stimulated with 3nM insulin		3
				Liver spheroids treated with pathological concentrations of insulin and acutely stimulated with 3nM insulin		3
				Liver spheroids treated with pathological concentrations of insulin, with metformin and acutely stimulated with 3nM insulin		2
		Supplementary Figure 12b		Insulin-sensitive adipocytes		3
				Insulin-resistant adipocytes		3
		Supplementary Figure 12c		Insulin-sensitive adipocytes acutely stimulated with 0nM insulin		2
				Insulin-sensitive adipocytes acutely stimulated with 3nM insulin		2
				Insulin-resistant adipocytes acutely stimulated with 3nM insulin		2
				Insulin-resistant adipocytes treated with metformin and acutely stimulated with 3nM insulin		2
		Supplementary Figure 14a		Insulin-sensitive cells acutely stimulated with 0nM insulin		6
				Insulin-sensitive cells acutely stimulated with 3nM insulin		6
		Supplementary Figure 15a		siControl acutely stimulated with 3nM insulin		2
				siINSR 18 hours acutely stimulated with 3nM insulin		2
				siINSR 24 hours acutely stimulated with 3nM insulin		2
		Supplementary Figure 15b		siControl acutely stimulated with 3nM insulin		2
		Supplementary Figure 16a		Insulin-sensitive cells		2
				TNFa-treated cells		2
		Supplementary Figure 16b		Insulin-sensitive HepG2 cells		2
				High fat and high glucose-treated HepG2 cells		2
				High fat, high glucose and high insulin-treated HepG2 cells		2
		Supplementary Figure 17		Insulin-sensitive HepG2 cells		3
				Insulin-sensitive HepG2 cells treated with metformin		3
		Supplementary Figure 18		Insulin-sensitive HepG2 cells acutely stimulated with 3nM insulin		3
				Insulin-resistant HepG2 cells acutely stimulated with 3nM insulin		3
				Insulin-resistant HepG2 cells treated with 6.25uM of metformin and acutely stimulated with 3nM insulin		3
				Insulin-resistant HepG2 cells treated with 12.5uM of metformin and acutely stimulated with 3nM insulin		3
				Insulin-resistant HepG2 cells treated with 50uM of metformin and acutely stimulated with 3nM insulin		3
		Supplementary Figure 19a		Insulin-sensitive HepG2 cells tranfected with IR-FKBP construct		6
		Supplementary Figure 19b		Insulin-sensitive WT HepG2 cells treated with DMSO or AP1903		3
		Supplementary Figure 20a		Insulin-sensitive HepG2 cells		3
				Insulin-resistant HepG2 cells		3
				Insulin-sensitive HepG2 cells treated with H2O2		3
		Supplementary Figure 20b		Insulin-sensitive HepG2 cells		3
				Insulin-resistant HepG2 cells		3
				Insulin-resistant HepG2 cells treated with NAC		3
