# Supplementary material for: The dynamic clustering of insulin receptor underlies its signaling and is disrupted in insulin resistance
Source: Nat Commun. 2022 Dec 6;13:7522. doi: 10.1038/s41467-022-35176-7 (PMC9727033; doi:10.1038/s41467-022-35176-7)
Supplement: Supplementary file 4 — Source Data [file 41467_2022_35176_MOESM4_ESM.zip]

Archive with 5 entries (4 files):
- Source_Data_files/
- Source_Data_files/Source_Data_WB.pdf
- __MACOSX/Source_Data_files/._Source_Data_WB.pdf
- Source_Data_files/221110_sourcedata_UPDATED.xlsx
- __MACOSX/Source_Data_files/._221110_sourcedata_UPDATED.xlsx
