# Supplementary material for: The dynamic clustering of insulin receptor underlies its signaling and is disrupted in insulin resistance
Source: Nat Commun. 2022 Dec 6;13:7522. doi: 10.1038/s41467-022-35176-7 (PMC9727033; doi:10.1038/s41467-022-35176-7)
Supplement: Supplementary file 4 — Source Data [file 41467_2022_35176_MOESM4_ESM.zip › Source_Data_files/221110_sourcedata_UPDATED.xlsx]

## Sheet: Figure 1
	Figure 1b		Plasma membrane				Cytoplasm				Nucleus
			Healthy	T2D	T2D Metformin		Healthy	T2D	T2D Metformin		Healthy	T2D	T2D Metformin
			1172.17	538.952	832.909		1180.17	407	880.25		440.5	278	581.665
			1275.67	389.125	685.25		871.167	522.25	787.667		443.75	211.75	470.625
			1500.44	735.25	469.182		938.556	337.333	614		592	191	336.25
			1002.56	605.556	805.333		735.25	195.833	701.083		560.833	206.25	487.5
			1122.67	467.5	969.909		1189	474.5	981.333		461.5	219.5	376.25
			931.167	517.875	824.625		856.545	492.5	932.125		507.5	280.25	321.25
			1316.17	398.167	831.333		882.222	372.167	1156.62		499	197	257.5
			836.125	270.444	894		1024.5	365.444	769.5		582.5	188.5	305
			830.667	396.25	918.625		1160.88	363.5	917.778		405	173.75	218.75
			1081.56	269.083	784.375		1080.25	672	761		391.75	202	245
			1318.75	532.125	764.778		983.167	432	983.25		546	121.5	521.25
			668.5	461.25	651.667		898.875	636.312	837		551.5	185	478.89
			1063.55	583	411.25		1162	520.833	853.333		588	174	517.78
			1244.67	528.75	607.667		643.222	548	785.125		466	207.5	300
			1759	460.333	826.444		773.667	405.556	706.556		614.5	325	492.5
			1314.83	357.5	546.111		770.333	628	786		470	203.75	256
			1269.67	417.778	978.222		643.5	385.333	669.778		479	259	359.375
			1735.17	282.556	891.667		805.25	417.778	676.909		428.333	157	628.735
			1137.69	459.333	725.25		742.778	513.778	652.25		341	161	322.5
			846.375	509.5	915.75		823	356.778	849.333		388.333	147.25	526.875
			546.562	389.333	846.636		933.167	481.444	1207.83		341.833	296.5	481
			543.615	481.444	412.909		855.375	277.222	806.333		517	320.333	293.335
			792.636	277.222	592.25		956.667	255	892.5		506.5	223	320
			760.5	255	775		1151.83	345.5	767		467.5	226.333	362.5
			803.833	345.5	595.5		861.667	271	631.333		582	115.4	610.415
			1506.88	271	764.5		954	192.5	574.167		365.5	316.5	460
			1454.17	192.5	689		942.25	215.5	684		451.11	178.75	569.165
			1184.75	215.5	978.75		881.5	265	971.5		410	227	523.335
			1174.83	265	945.75		733	256.667	768		357.5	179.5	576.25
			1134.12	256.667	802.5		1057.25	178.5	1295.5		274.165	467.833	485
			1074.44	178.5	579.333		1000.5	248.75	683.167		570.835	290.5	680
			1620.5	248.75	612.25		1304	256.75	832.667		466.665	308	431.25
			1145.33	256.75	630		753.833	281	674		512.5	235.167	758.335
			1135.56	281	668		695.25	275.5	811.667		552.5	451.167	784.165
			1116.5	275.5	698		926	454.5	708.75		631.25	362	753.335
			1031.75	454.5	825.833		935.5	468.75	934.75		490.625	166.5	686.25
			966.833	468.75	674.5		830.75	353.75	1048		477.5	226	299.445
			1388.55	353.75	756		817.25	330.667	706		602.5	248.833	250
			1406.75	330.667	768		691.5	315	771.75		226.665	319	510.835
			1930.89	315	723.5		774.5	441.889	672.889		437.5	307.5	422.5
			900.75	441.889	578		655	310	863.667		667.5	392.22	278.75
			995.167	310	720.5		810.25	332.5	781.556		460.833	311.11	422.5
			657.5	332.5	509.25		947	337	895		489	298.335	337.5
			1126.67	337	1009.83		1376.64	324.5	687.5		473.5	380	552.5
			1017.5	324.5	791		1013.67	399.333	549.5		375	245	326.875
			1004.33	399.333	835.167		775.167	418.75	863.667		366.5	178.335	338.75
			955	418.75	1060.5		918.25	284.111	783.222		529	232.5	316.665
			797.25	284.111	963		876.5	324.167	635		267.167	642.78	331.25
			773.75	324.167	1090		923.5	404.25	812.5		337.5	400	296.25
			708.5	404.25	937.167		793.5	359.5	744.25		306	428.335	138.335
			788.5	359.5	1171		772.75	548.167	655		351.333	344.165	293.335
			741	548.167	803.091		805.333	615.375	904		523.25	227.22	385
			894.75	615.375	540.111		650.167	607.333	787.556		409.5	320	246.665
			1262.25	607.333	447.333		1051	382.556	859.75		496	246.665	323.89
			1720.25	382.556	891.25		1204.83	422.25	729		602	169.445	267.5
			1673.88	422.25	559.75		778.833	350.167	814.25		510	318.75	301.875
			1374.78	350.167	553.44		1257.5	403.25	680		372.25	217.5	205
			1503	403.25	911.665		734	282	953.5		378.25	116.765	688.89
			1363.44	282	866.56		1067.5	474.917	915.75		970.3	133.3	335
			1930.89	474.917	818.75		856.75	429.111	749.5		554.9	183.935	205.835
			856.312	429.111	736.875		790	471.25	761.167		533.2	124	353.335
			1270.58	471.25	660		762.5	554	718.5		651	102.3	462.5
			1024.33	554	698.75		1217	575.333	767.333		883.5	145.7	488.335
			913	575.333	689		811.333	628.889	686.5		799.8	173.6	433.335
			1304.5	628.889	438.75		853.667	296	765.25		764.665	176.7	280
			1229.78	296	440		794.333	249.5	581		575.05	155	670
			1126.38	249.5	962.81		945	829	487.5		737.8	657.2	740.835
			1198.5	829	734.06		869.5	491.5	245		620	288.3	626.25
			1421	491.5	898.335		951.665	547	347.5		434	167.4	328.75
			1087.5	547	825.835		924.165	567.833	285		558	303.8	353.75
			938.833	426.393	723.75		883.89	455.933	620.575		533.2	142.6	334.565
			1198.75	517.5	609.445		971.665	468	538.46		607.6	136.4	366.665
			762.833	425.333	551.75		863.335	646	1309.51		1317.28	375.1	408.335
			939.5	581	709.06		595	516.833	918.615		491.35	241.8	459.445
			1002.78	635.444	720		645	505.75	1102.04		1089.65	260.4	406.665
			1160.67	590.167	1108.75		815	460.833	1218.65		886.6	210.8	206.665
			1204.25	720.75	702.75		635	431.889	766.785		720.75	176.7	223.2
			1328.92	649.111	893.125		903.75	443.5	1146.13		607.6	316.2	303.8
			1224.25	724.167	764.72		959.165	362	452.115		799.8	173.6	249.55
			1022.25	826.667	997.5		1283.75	304.667	720		502.2	439.165	362.7
			1035.11	463	1421.88		715	338.833	1039.38		508.4	284.165	380.265
			1497.73	532	1048.12		670	572.125	941.365		434	155	379.235
			1203.67	500.75	1055		693.335	535.6	559.06		329.635	362.7	477.4
			1367.5	272	872.5		1088.34	529.667	490		409.2	210.8	489.8
			1143.67	160.833	783.125		1141.25	566.81	494.165		551.8	192.2	159.65
			1297.38	462.25	716.25		1052.5	556.5	283.335		677.865	213.9	254.2
			752.333	464.875	1047.5		1117.5	457.167	366.25		532.165	155	320.85
			948	574.833	948.335		1021.25	599.833	450.91		430.9	86.8	563.425
			750.5	480	915		875	500	525.835		376.65	362.7	478.088
			815	616.73	871.875		1238.75	336.665	600.31		530.1	243.35	576.6
			971.333	619.445	1379		190.695	361.11	727.145		598.3	212.176	533.2
			994	758.75	687.81		965	461.665	1380.91		567.3	189.1	511.5
			887.75	550.555	466.875		1352.78	497.5	835.14		499.1	217	401.965
			709.25	599.375	528.095		890	255	872.355		861.8	364.25	503.75
			773.25	638.335	620		738.335	490	470		492.9	342.55	620
			629.5	488.75	594.06		849.165	325	1035		396.8	468.1	400.935
			719	832.19	582.915		933.335	379.375	977.5		486.7	359.6	470.165
			1049.38	491.665	526.25		1327.5	499.165	856.665		685.1	365.8	427.8
			715.835	489.375	545.835		938.335	537.5	835		900.55	246.45	496
			821.11	523.335	615		892.5	635.625	1244.38		372	198.4	477.4
			1030.94	362.5	660.835		763.75	443.335	523.75		367.865	523.9	287.265
			815.625	660.625	595.625		1355	495	486.25		347.2	211.835	481.535
			804.75	896.665	610		1153.34	336.875	891.25		783.525	251.1	487.735
			1283.75	752.5	1171.66		1090	551.665	626.25		659.265	167.4	234.565
			1193.75	470	871.875		1072.5	651.665	1331.88		1123.58	266.6	189.1
			870	353.335	796.11		963.335	623.335	730		671.665	161.2	341
			1114.38	480	776.665		902.5	431.11	850.835		693.365	136.4	325.5
			1206.25	526.665	711.25		948.335	565	581.25		623.1	359.6	320.335
			1264.38	593.125	961.11		1009.69	532.5	618.75		616.9	249.55	341
			1208.75	467.5	568.75		977.5	469	1055.56		471.2	345.65	453.288
			1271.88	672.5	1054.09		835	415	833.635		516.15	279	409.888
			1064.38	533.335	751.25		942.5	555	568.75		712.758	313.1	460.35
			830.455	507.22	905.625		792.5	631.11	978.81		430.553	171.535	373.035
			1096.88	514.445	837.5		750	485	1977.86		418.5	209.25	384.4
			744.445	549.165	640		983.335	357.5	592.78		830.8	203.224	300.7
			711.665	383.89	596.25		928.75	335.835	755.835		348.75	288.3	164.3
			688.75	492.5	578.89		880	559.585	1047.5		362.7	551.8	232.5
			724.375	508.335	797.22		907	531.875	803.75		562.65	428.835	240.765
			775.5	603.75	935.385		805.625	535	741.25		438.135	504.953	217
			1194.55	798.335	939.165		939.165	454.445	598.75		367.865	372	178.25
			1109.16	605	761.665		900.625	557.5	1100		393.7	514.6	195.3
			1138.12	386.665	852.75		709.445	595	656.11		461.9	337.9	324.465
			917.5	400	1096.88		706.11	467.915	695.555		520.8	243.176	306.9
			850	306.665	1001.25		586.25	499.375	836.25		393.7	217	429.35
			878.335	888.335	1055		598.167	511.25	787.5		568.85	486.7	279
			893.75	437.5	665.835		370.333	603.75	602.5		496	210.8	260.4
			896.665	540.835	815.91		385.25	536.665	520		570.4	393.7	285.2
			1077.09	844.445	1277.5		395.25	652.5	638.335		387.5	265.05	243.865
			761.665	696.875	807.5		548.5	462.5	1043.34		589	294.5	306.9
			955	481.11	788.75		483.556	829.445	926.25		610.7	263.153	258.85
			943.75	507.78	775		668.5	548.125	676.11		317.235	162.235	299.665
			1084.29	640	976.875		449.5	457.75	661.11		539.4	290.712	384.4
			1110	400	936.875		300.333	521.25	1061.66		762.6	300.7	282.1
			1476.37	510	871.875		356.75	526.25	1101.25		626.2	229.4	260.4
			1035.84	635.625	1225		774.167	479.165	1214.16		390.6	200.465	712.225
			1195.5	1247.5	1262.5		838.125	557.5	1237.78		381.3	240.25	353.4
			1235	932.5	1152.5		749.833	522.22	1281.11		306.9	285.2	260.4
			1277.5	851.665	1605		905.5	618.75	848.75			235.6	288.3
			987.5	972.5	955.19		1077.56	611.25	737.5			252.135	418.5
			881.11	741.365	752.78		841.5	524.585	600			286.75	376.65
			921.665	623.75	992.5		1107.5	438.75	618.75			365.8	353.4
			1024.38	766.25	1640		888	657.6	559.165			297.6	245.935
			986.875	1078.34	796.875		638.75	535.6	683.75			167.4	217
			1127.5	690.835	811.25		644.167	617.955	581.875			189.1	238.7
			911.875	594.375	1012.5		722.333	772.266	652.5			514.6	258.335
			1385.84	980	977.5		561.778	732.266	444.445			141.05	416.95
			1351.66	846.665	915		460.5	688.4	615			223.2	798.25
			1062.5	708.335	1244.59		427.917	640	502.5			249.55	500.824
			650.625	871.11	951.665		994.583	550.045	390			225.265	711.965
			815	993.335	996.665		661.95	727.2	667.5			235.6	600.625
			832.22	807.5	1233.34		530.667	430.4	689.165			203.05	577.375
			742.5	711.665	1338.89		503.125	700	430			204.6	494.965
			806.25	446.665	1469.16		589.667	513.2	686.25			214.935	486.353
			948.335	896.665	1420.84		389.625	619.2	470			208.047	503.576
			741.25	562.5	1575.62		594.667	651.002	343.335			198.4	473.265
			1132.5	656.25	1055.62		718.5	820.8	440			176.7	398.176
			900.835	926.875	1108.34		608.5	526.934	660			164.3	351.335
			626.665	703.75	2420		854	408.282	615.835			146.735	282.1
			772.5	595	1483.75		1006.67	615.2	820			279	291.4
			685	706.875	1820		675.75	680	573.335			229.4	417.465
			782.5	625	1426.88		844.333	581.334	597.5			239.735	291.4
			940	475.5	1428		439.812	618.134	527.5			134.85	571.528
			861.665	475.835	1468.75		728.25	544	965.31			235.6	257.3
			1078.34	506.9	1612.5		550.833	575.6	905			532.425	254.2
			793.335	491.175	1026.66		557.333	611.2	648.89			381.3	280.55
			903.335	460.032	918.335		614.667	1205.26	840			244.9	292.435
			1598.2	447.082	1110		614	753.066	1266.25			269.7	390.6
			1393.11	322.825	1041.11		712.833	597.334	802.5			263.5	330.665
			1461.47	281.2	853.125		747.75	658.666	1265			161.2	308.45
			1431.5	505.05	835.625		549	848	990.835			203.05	208.735
			1544.4	429.2	1014.45		691.5	764	863.125			172.05	288.3
			1100.98	680.8	1727.5		861	820.8	1115.84			173.6	269.7
			759.321	703	1262.22		759.75	493.44	997.5			182.9	383.365
			835.971	707.932	1167.91		613.75	557.866	1475			134.85
			1045.56	746.475	1070		825.5	565.12	1130			202.535
			1208.05	1011.95	992.5		1229.33	541.866	1247.5			126.065
			710.4	810.3	1070.56		921.333	585.066	858.75			147.765
			764.05	773.3	873.125		964.25	549.6	1007.5			147.25
			799.818	632.7	880		818	640.355	957.5			173.6
			947.2	614.2	1156.88		609	565.334	664.445			164.3
			1069.3	615.31	1105.84		489.333	670.4	798.75			130.2
			1624.71	512.45	994.585		762.333	577.2	844.375			297.6
			1552.15	771.45	1170		641.5	614.4	748.335			192.2
			1389.35	429.2	1360.84		646.75	547.2	655			133.647
			1337.55	151.7	956.11		836.833	498	532.5			178.424
			1210.83	397.75	1282.5		920	427.2	377.5			241.8
			1048.95	397.75	1441.66		834	530.134	500.555			266.6
			1640.95	950.9	1413.12		663.125	577.066	427.5
			1086.88	997.768	1100.84		828.5	522.4	424.165
			928.082	723.35	1150		679.2	624.71	915.625
			1135.9	832.5	1123.75		887.25	838.4	735
			1230.25	1108.15	1030		647	757.6	743.335
			1036	1030.45	606.945		711	859.2	1268.98
			1087.8	875.05	965		597	653.334	499.2
			1328.79	821.4	603.335		608.25	608.8	1013.6
			1090.27	729.825	362.5		584.25	880.8	808.8
			1061.9	699.071	952.5		556.5	696	473.28
			1056.35	962.307	694.165		592.222	523.734	526
			1244.43	886.15	821.25		481	397.334	455.6
			1108.15	1251.22	667.78		560.167	343.2	455.152
			1180.3	1230.25	1031.25		615	364.8	522.4
			1000.85	1124.8	810		401.5	576.8	441.955
			1010.1	756.65	724.165		499.25	532.8	853.2
			886.15	917.6	866.25		545.333	519.466	1137.2
			1157.48	664.15	755.835		366.667	702.934	675.2
			1297.78	451.4	938		477.5	569.6	716
			1106.3	449.55	920		421.167	735.2	623.2
			904.239	527.25	1220		516.5	702.934	512
			822.325	551.3	1091.25		426.833	717.334	678.934
			1049.57	725.2	1201.43		703	672	668.8
			1119.87	429.2	805.625		893.167	555.734	734.934
			967.55	495.8	1388.75		723.833	635.2	998.755
			731.675	950.9	1501.11		561.5	641.92	1000
			685.425	997.768	1880		501.75	538.134	764.8
			907.732	723.35	1124.16		701.866	461.334	726.4
			965.7	832.5	917.5		992	433.2	946.134
			851	1108.15	1010.62		740	683.2	788.8
			779.775	1030.45	743.75		780	734.4	787.2
			815.543	875.05	981.11		778.666	515.555	862.4
			812.768	821.4	602.22		1262.4	594.134	468.266
			1149.78	729.825	732.22		774.045	550.4	794.899
			862.1	699.071	1096.11		586.666	429.866	494.893
			904.65	962.307	891.25		874	556.8	842.31
			1082.87	886.15	890.835		1144.53	789.2	490.8
			1286.49	1251.22	942.5		1105.07	539.734	729.6
			1042.78	1230.25	870		1008	350	1148.8
			965.7	1124.8	766.665		946.134	401.066	1032
			1271.57	756.65	1128.34		1140.8	416.8	732
			1065.6	917.6	1168.34		1027.2	450.4	769.6
			1017.5	664.15	1332.5		933.69	603.2	859.2
			1147	451.4	1387.5		836.979	517.866	572.09
			999	449.55	1183.12		839.466	532.266	520.89
			1081.33	527.25	595.835		712.179	387.2	787.2
			799.2	551.3	675.835		551.466	512.355	784.8
			920.068	725.2	1358.12		1486.4	480	1076.27
			884.3	429.2	909.375		593.421	529.6	801.066
			1108.77	495.8	915.835		737.6	660.979	1189.6
			1098.49	518.462	788.44		923.734	545.066	777.6
			1449.17	392.2	1491		1124.8	663.2	898.49
			1630.47	347.056	1461.88		776.534	683.2	1213.15
			1250.6	514.3	1128.34		672.534	596	1074
			1117.4	429.2	1480.62		905.6	570.666	1094.4
			1459.65	324.368	1412.91		908.8	370.666	894.4
			1161.8	801.05	1037.72		867.2	443.2	817.066
			934.25	595.7	1473.34		649.6	480	677.334
			803.825	447.7	757.5		1408.36	594.934	913.6
			747.4	407.925	666.665		1042.67	659.6	617.2
			513.068	347.056	1133.34		1029.33	580.8	785.066
			440.3	347.056	635		629.6	498.666	661.866
			1097.05	347.056	651.25		910.4	528	696
			1191.4	588.3	672.915		857.245	679.2	586.765
			830.65	773.3	993.75		694.4	456.4	560
			1051.26	678.95	910		645.6	424	762.666
			987.9	795.5	1199.55		675.734	537.066	691.2
			995.918	347.056	588.5		944.355	400	624
			784.4	791.8	747.5		1190.4	315.6	709.6
			555.618	903.418	775		1022.4	577.6	806.4
			1036	754.8	898.335		739.2	612.266	922.134
			1095.2	764.05	491.665		878.4	395.734	835.734
			948.125	890.468	531.875		932.8	454.755	957.402
			876.489	867.032	900		764.266	390.598	781.334
			799.2	786.25	761.07		1022.4	538.31	956.198
			881.218	1095.2	678.75		1306.67	358.109	1161.2
			407.085	1283.9	1190.41		934.4	323.2	947.2
			1409.7	925	1404.44		858.666	342.755	861.066
			1087.8	960.15	1492.5		1289.31	859.056	707.734
			806.6	743.7	985		612.266	760	763.2
			860.25	780.7	968.335		585.6	663.565	676
			1036	1087.8	945		593.6	477.066	668
			407.085	688.2	861.638		1016.53	481.12	673.066
			407.085	852.85	835.275		682.8	1339.6	636.8
			599.4	727.05	788.1		704.534	689.6	760.534
			719.65	567.487	943.5		629.866	577.6	747.021
			719.65	518	582.75		672.8	668	770
			976.8	666	772.375		683.52	434.477	1139.2
			769.6	693.132	856.55		861.866	520.4	774.4
			675.62	347.056	834.968		850.4	588	774.4
			634.55	562.4	1058.2		637.866	517.6	632.89
			737.688	351.5	821.4		566.4	679.466	312
			899.1	407	838.975		509.6	388.723	267.84
			662.3	591.075	372.879		875.6	700.4	410.765
			407.085	1013.8	590.768		953.6	716.8	401.066
			1060.05	815.85	619.75		760	519.2	344
			849.15	706.7	701.768		1895.47		684.602
			1102.6	862.1	608.65		1101.87		265.6
			407.085	753.875	834.35		1013.87		387.2
			407.085	827.568	414.4		558.221		733.539
			407.085	537.425	442.15		577.6		727.466
			982.968	804.75	662.3		531.2		572.8
			407.085	719.65	511.218		840.4		634.31
			407.085	563.325	521.7		1000.4		921.066
			678.95	575.968	706.7		947.2		1294.4
			708.55	516.15	833.425		1286.4		1107.2
			839.9	579.05	839.9		818.666		339.2
			610.5	366.3	575.35		651.734		344
			1058.2	547.6	434.957		1059.2		254.4
			847.3	436.6	592		952		485.334
			791.8	727.05	643.8		929.6		404.8
			1054.5	903.725	569.8		924.8		1061.2
			743.082	612.35	1056.66		1766.4		356.8
			919.45	616.05	863.95		1284.27		724.266
			605.875	352.118	1200.03		512		521.955
			827.875	908.143	1159.95		378		647.466
			407.085	443.382	890.775		393.6		517.6
			782.55	348.725	1324.6				525.2
			963.85	447.7	904.65				669.6
			615.125	641.025	824.482				1532.8
			191.012	530.95	848.225				886.4
			401.45	566.1	769.6				772.8
			222.37	481	965.7				648
			462.5	845.45	1116.78				748.266
			407.085	378.632	830.65				652.8
			505.05	213.031	611.118				655.2
			447.7	409.879	703				628.8
			527.25	451.4	950.9				579.2
			547.6	357.05	852.85				657.456
			438.45	477.3	946.582				628.8
			477.3	524.782	416.868				627.2
			440.3	351.5	349.65				692.8
			514.3	433.311	393.432				707.734
			320.05	443.382	640.1				801.066
			336.7	400.832	352.425				645.6
			870.24	574.118	573.5				632
			994.068	520.96	469.9				756.266
			1372.7	487.168	900.025				346.666
			975.875	536.5	876.9				554.666
			1067.45	451.4	928.7				599.734
			973.1	493.95	983.582				464.656
			1694.6	504.587	1023.05				385.066
			1230.25	255.145	1004.55				340.266
			917.6	607.725	858.4				568
			991.6	824.482	974.95				448
			957.375	751.1	195.867				640.4
			1156.25	853.468	584.6				656.874
			1073	662.3	706.7				502.934
			911.125	638.25	773.918				392.8
			1039.7	536.5	882.45				397.155
			1383.8	727.05	1006.4				661.866
			1023.67	510.6	195.867				394
			899.1	610.5	195.867				430.8
			1132.2	555.925	195.867				449.6
			1494.8	555.821	1084.1				396.8
			1468.9	370	934.25				410.4
			1263.55	242.35	869.5				438
			1520.7	425.5	888				613.6
			1218.53	343.482	1636.55				604.266
			1019.97	416.25	1000.85				672
			867.188	444.462	1011.02				542.934
			518	623.45	976.8				395.6
			1061.9	487.39	529.119				404.8
			791.8	1016.58	924.075
			1028.6	1096.43	632.7
			838.05	1297.78	1044.33
			563.632	1332.46	978.188
			802.9	1370.85	1313.5
			1192.33	1352.35	1288.83
			986.513	1263.55	1739.62
			930.55	1136.52	529.119
			727.668	1135.9	1424.5
			919.45	748.325	1257.38
			1579.9	734.45	1143.3
			1129.42	822.325	1312.58
			1001.77	651.2	1894.4
			1533.65	529.718	1609.87
			1629.23	821.4	1143.3
			1843.53	673.4	529.119
			1284.64	546.212	1312.27
			549.45	634.857	1302.4
			590.15	444	1098.28
			682.65	567.025	529.119
			450.168	675.25	1230.25
			728.9	847.3	1154.4
			397.75	895.4	529.119
			585.525	757.268	529.119
			458.8	622.525	1246.9
			1359.52	515.121	1446.7
			943.038	722.732	1377.63
			1065.6	477.115	1649.58
			959.532	673.4	1387.5
			891.7	587.837	1201.58
			1322.75	909.737	1085.95
			1085.95	695.6	529.119
			1234.88	999.925	529.119
			1431.9	551.3	1254.3
			1426.35	1276.5	1034.36
			1339.4	839.9	529.119
			1818.55	766.825	1471.67
			1021.2	818.625	1417.1
			1106.3	1369	1287.6
			1335.7	1129.12	1177.53
			1306.1	1196.33	1346.8
			995.3	1186.69	1394.9
			1025.31	987.438	1309.8
			991.6	910.2	1406
			1110	1031.38	1156.87
			1135.9	540.663	1283.9
			1336.16	842.675	1348.65
			1023.05	867.032	529.119
			769.6	751.718	1215.45
				622.987	1123.41
				902.8	880.6
				777.618	1357.28
				801.871	1258
				904.65	786.25
				750.482	777
				777	770.987
				709.579	1215.45
				905.575	1036.92
				949.05	1359.75
				976.8	1401.07
				632.7	1187.7
				736.3	1278.35
				723.35	1254.3
				836.2	1164.27
				699.3	1246.9
				514.3	1110
				222.133	1006.4
				415.325	1049.88
				756.032	1060.05
				689.125	1228.4
				688.2	1166.73
				727.668	1386.88
				853.775	1331.08
				551.3	1556.78
				222.133	1394.9
				646.575	1141.45
				934.868	1213.93
				666	1226.09
				310.8	1268.48
				384.8	1181.53
				289.832	1455.33
				318.2	1171.23
				354.275	1285.29
				341.632	1110
				292.3	1510.83
				842.675	1418.64
				789.025	1552.86
				390.35	1084.1
				895.4	1050.8
				339.012	826.95
				486.55	654.9
				495.8	531.69
				741.85	318.2
				477.3	1282.05
				251.6	1060.67
				770.832	680.8
				751.1	1000.85
				882.45	415.676
				518.618	991.6
				630.85	999
				656.957	906.5
				542.975	1021.2
				582.132	815.85
				841.75	1056.35
				437.832	912.05
				573.5	801.05
				696.525	1460.27
				610.5	1298.7
				472.368	1010.1
				710.4	999
				705.468	978.65
				791.8	1084.1
				537.425	962
				750.175	1167.97
				743.7	1233.33
				527.25	1157.17
				791.8	1245.05
				677.1	989.132
				492.1	997.15
				397.75	1313.5
				368.768	839.9
				384.8	1038.78
				527.868	1036
				720.268	1195.1
				490.25	1281.12
				672.168	415.676
				540.2	1069.3
				380.175	944.425
				426.732	993.45
				370	1062.36
				336.7	889.85
				481	775.15
				540.2	769.6
				1163.86	731.368
				1047.92	777
				521.7	629
				718.725	407
				645.65	545.75
				656.75	456.95
				558.7	391.738
				480.075	608.65
				674.632	506.282
				773.3	677.1
				891.7	1304.25
				816.468	1267.71
				684.5	1082.71
				525.4	810.918
				616.05	1083.64
				788.718	879.057
				858.4	999.821
				434.132	1080.4
				466.2	970.788
				441.647	1001.47
				563.788	1357.9
				551.3	904.65
				402.375	925
				629.462	843.6
				548.525	872.737
				729.825	701.15
				320.975	273.963
				394.668	617.9
				517.589	681.725
				379.25	544.825
				407	980.5
				562.4	942.882
				273.8	1527.48
				293.225	1209.44
				742.468	703
				562.4	847.3
				371.232	797.35
				247.438	1233.95
				446.775	1178.45
				307.1	1270.95
				442.15	1555.85
				351.038	1125.26
				210.9	1004.18
				338.55	900.025
				411.318	1074.85
				452.221	1003.62
				548.062	987.9
				905.268	1335.7
				831.679	1139.6
				731.675	1209.9
				841.75	1093.56
				732.138	1460.11
				556.85	1595.93
				687.49	1680.62
				565.482	1686.79
				691.9	1575.58
				527.25	1800.67
				552.121	1198.8
				413.475	1319.67
				560.835	1259.23
				429.663	1548.91
				614.2	377.4
				467.68	360.132
				495.8	289.988
				599.4	426.425
				558.082	392.2
				491.279	491.175
				196.1	373.7
				349.65	497.188
				400.988	597.55
				425.5	505.668
				299.7	430.021
				262.7	503.2
				349.032	432.489
				419.025	377.811
				326.832	334.85
				610.5	393.125
				573.5	544.518
				633.318	498.113
				814.618	629
				801.513	513.889
				968.938	459.81
				1005.78	472.675
				749.417	606.8
				621.6	437.895
				688.818	492.1
				941.817	369.693
				1240.12	541.506
				1072.38	497.65
				944.558	489.68
				913.16	415.21
				779.157	489.747
				659.525	449.55
				533.54	588.711
				698.375	598.12
				789.95	513.242
				622.218	727.05
				655.596	451.052
				337.932	535.575
				373.238	460.032
				436.6	492.773
				445.85	714.1
				500.732	612.35
				340.4	561.168
				584.6	708.55
				697.45	464.968
				1051.42	852.232
				1492.03	624.375
				1285.05	938.413
				1307.95	895.4
				1046.56	752.95
				445.643	714.1
				436.274	934.868
				591.075	838.553
				1250.6	383.875
				999.821	916.982
				647.5	900.95
				397.979	559.318
				381.796	250.446
				403.3	248.825
				546.779	434.288
				511.658	455.773
				774.688	373.7
				481.925	415.018
				1006.86	381.1
				663.921	226.318
				636.999	325.6
				782.716	305.25
				779.353	266.4
				547.6	363.218
				730.75	423.65
				578.354	374.932
				653.313	280.582
				418.1	489.162
				841.465	927.879
					614.304
					470.363
					410.7
					313.268
					707.318
					651.2
					794.268
					786.25
					552.78
					575.35
					593.85
					569.8
					580.9
					901.79
					556.85
					582.75
					458.8
					1065.6
					913.9
					1167.35
					1098.9
					1006.81
					1032.3
					894.475
					697.757
					429.2
					680.8
					719.032
					365.375
					444
					631.775
					962.462
					627.679
					428.275
					556.232
					431.05
					746.475
					691.9
					646.575
					891.7
					545.543
					519.85
					661.068
					622.832
					556.85
					788.437
					494.568
					630.85
					865.8
					519.85
					538.35
					774.532
					629.411
					596.932
					549.361
					521.082
					830.65
					547.6
					503.2
					580.9
					616.975
					863.95
					627.768
					760.35
					677.1
					698.068
					657.368
					580.9
					658.138
					785.325
					444.925
					521.7
					527.25
					610.962
					578.125
					859.325
					567.95
					563.325
					581.518
					444
					789.95
					627.612
					717.8
					518.411
					495.337
					647.5
					455.1
					1089.03
					1492.95
					869.807
					689.432
					663.225
					846.889
					655.518
					597.087
					610.038
					754.127
					650.275

## Sheet: Figure 2
																			Additional replicate
	Figure 2b		Plasma membrane					Cytoplasm					Nucleus						Plasma membrane					Cytoplasm					Nucleus						Additional replicate
			Sensitive 0nM	Sensitive 3nM	Resistant 0nM	Resistant 3nM		Sensitive 0nM	Sensitive 3nM	Resistant 0nM	Resistent 3nM		Sensitive 0nM	Sensitive 3nM	Resistant 0nM	Resistent 3nM			Sensitive 0nM insulin	Sensitive 3nM insulin	Resistant 0nM insulin	Resistant 3nM insulin		Sensitive 0nM insulin	Sensitive 3nM insulin	Resistant 0nM insulin	Resistant 3nM insulin		Sensitive 0nM insulin	Sensitive 3nM insulin	Resistant 0nM insulin	Resistant 3nM insulin			Plasma membrane					Cytoplasm					Nucleus
			1365.12	1758.5	656.792	536.438		507.75	1710.34	653	784.25		768.769	678.562	345.233	133.844			631.923	268.875	646	539.5		402.708	1338.48	622.941	376.143		350.7	353.269	305.5	189.357			Sensitive 0nM insulin	Sensitive 3nM insulin	Resistant 0nM insulin	Resistant 3nM insulin		Sensitive 0nM insulin	Sensitive 3nM insulin	Resistant 0nM insulin	Resistant 3nM insulin		Sensitive 0nM insulin	Sensitive 3nM insulin	Resistant 0nM insulin	Resistant 3nM insulin
			1300.89	1410.38	879.667	490.292		1199.08	702.75	363	654.75		653.038	366.6	206.962	461.735			751.125	338.688	454.645	310.581		442.85	1780	321.5	325.312		389.238	194.769	164.353	103.484			1141.14	792.125	1320.95	2312.32		1015.45	9119.77	1576.94	1061.25		397.909	919.682	376.558	740.524
			850.857	1243.88	825.375	660.312		602.875	827	591.667	386.188		599.75	648.038	475.324	234.875			556.778	374.25	347.875	365.097		448.812	796.75	546.919	348.75		232.5	168.161	118.75	121.147			2422.33	939.917	711.344	1130		866.353	2764.43	1450.75	415		572.833	475.536	622.406	221.625
			1293.62	774.5	475.818	480.35		529.5	1339.38	389.727	611.188		674.083	741.909	709.962	175.692			602.556	461.5	664.625	267.455		586.05	1079.83	287.727	164.083		194.75	152.333	218.714	67.444			967.5	906.308	1087.79	496.438		2241.88	1356.67	1509.38	964.833		617.645	906.5	812.818	358.844
			819.75	528.667	642.75	263.556		679.636	912.875	504.375	473.438		310.731	994.333	187.7	284.865			918.476	596.375	819.5	424.75		655.938	933	411.188	276.556		162.917	132.381	267.156	104.143			1236.09	784.81	1308.68	1088.24		734.258	2205.45	777.346	755.111		355.118	628	359.905	719
			864.5	1740.88	497.667	439.667		505	1016.25	455	729.875		180.769	788.167	724.762	297.941			571.909	356.667	483.577	259.714		534.25	799.679	293.95	323.625		319.562	91.5	194.333	86.353			1186.11	1068.46	1052.89	1212.42		960.667	2773.67	785.562	982.75		333.486	902	359.739	1036.59
			717.625	845.5	493	1021.21		634.333	2307.75	540.222	571.636		782.548	659.5	319.844	115.875			553.417	440.625	290.7	355.45		413.688	1063.48	386.5	634.188		151.095	258.429	158.905	100.129			649.205	1522.05	673.778	708.25		791.75	1900	1122.54	1081.2		653.2	750.333	1057.4	372.423
			906.25	1053.58	673.125	380.083		883.167	2086.5	564	704.048		667.654	379.375	528.619	297.857			639.188	500.455	464.182	470.5		442.714	752.062	295	362.75		131.115	171.75	206.206	58.182			704.643	1675	559.069	556.214		635.875	939.083	1035.06	990.889		733.438	498.364	371.781	356.625
			967.9	1378	713.375	799.75		440.375	2427.46	829.222	567.583		246	552.4	481.846	536.469			409.885	724.625	477.708	563.875		335.45	528.562	410.524	399.5		127.192	254.381	222.238	207.865			904.3	837.235	551.774	834.917		1121.19	3547.96	858.75	976.25		746.406	648.861	739.529	236.162
			1609.5	1256.83	402.333	698.714		428.167	2408.33	828.167	266.381		319.2	604.438	389.654	250.938			358.625	864.438	357.679	266.5		372.154	432.273	410.286	653.083		214.294	218.688	488.188	252.75			841.375	1421.05	817.821	1995.65		613.5	1278	1000.32	1113.25		237.833	1128.91	405.375	538.382
			1624.88	1311.45	795.875	513.812		384.188	3235.67	648.3	551.25		623.5	583	520.375	300.238			427.3	515.812	288.5	317.75		404.321	719.143	582.081	415.333		99.273	337.1	201	211.759			1155.5	1588.81	1228.56	620.5		641.625	1551.44	562.938	692.7		214.673	769.31	497.25	348.071
			1423.9	645.542	359.125	577.375		489.333	3419.9	1464.33	444.222		283.588	746.833	420.048	259.952			643.81	574.312	399.19	279.25		687.048	888.5	375.333	394.85		149.5	393	241.706	126.768			1261.62	1608.5	1137.15	704.05		639.4	986.312	1016.27	492.29		294.346	688.556	1007.95	369.143
			1263.25	1289.65	525.5	341.333		1445.17	3074	592.75	386.5		184.188	601.083	541.333	231.406			570.273	637	317.8	504.571		404	571.364	320.524	371.944		105.968	190.692	235.885	142.788			1202.88	2754	1008.83	1154.94		350.871	970.65	1276.61	1186.19		1163.69	578.125	1649	307.154
			911.667	1518.62	478.091	307		678.75	1879.16	713.423	302.75		566.714	422.419	1151.41	626.719			593.115	358.5	263.286	263.548		393.25	997.969	292.875	426.5		144.969	331.375	174.742	190.375			1135.2	1791.67	1306.75	920.333		1169	780.558	811.273	618.731		388.327	888.111	365.214	231.161
			777	1302.5	429.667	331.778		574.091	1144.5	1001.58	346.625		527.194	534.615	243.235	374.875			494.077	551.321	244	445.324		381.806	568.393	235.125	449.75		109.357	148.059	138.7	158.222			1947	1266.57	737.125	1153.59		672.673	1476	990.647	971.786		244.564	501.024	291.35	500.059
			2031.62	826.188	621.75	404.889		978.5	2159	772.5	452.375		1115.84	729.167	147.636	197.625			430	346.9	441.774	457.133		563.857	548.583	241.9	581.625		105.905	200.556	172.559	184.25			1378.08	1225.09	672.808	895.676		575.295	2762.22	1054.39	1187.56		184.919		192.625	211.679
			1790	872.625	708	631.333		629	2646.31	1171.38	313.269		290.476	850.45	240.938	342.81			606.85	327.219	229.688	401.875		362.429	1079.13	338.156	447.625		139.188	290.417	157.812				1295.68	753.909	1042.46	1409.22		1345.84	2852.64	1163.94	1232.17		306.312		559.818	201.714
			641.111	1036.07	522.667	560.167		482.5	2501.25	1146.29	514.125		554.323	664.364	303.667	649.312			387.667	643.182	280.882	340.031		449.455	529.5	432.529	647.9		22.833	196.833	181.806				1458.5	1557.29	1374.5	1173.88		883.962	1893.16	1541.35	708.5		230.116		504.083	439.485
			1287	934.125	790.312	390.545		705.35	3662.75	603	666.095		309.667	431.062	347.619	261.731			418.636	722.364	481.095	208.444		387	530.952	357.885	590.235		156.812	170.065	248.784				608.143	2744.91	712.773	1022.92		1238.41	3615.1	1307.55	934		335.647		430.05	1151.44
			750	711.462	535	484.818		383.667	2946.52	622.625	431.524		193.441	599.857	1051.62	520.688			552.731	560.952	770.636	435.5		627.062	1046.25	204.938	866		202.182	183.524	107.7				1443.64	1896.68	566.238	1444.93		974.429	2623.25	1103.5	754.562		234.212		561.182	541.112
			1004	1116.55	670.875	645.238		746.917	2243.85	885.75	545.833		389.15	847.905	403.654	383.094			523.423	428.276	504.125	433		535.667	806.625	261	469.581		210.871	159.382	170.15				1223.41	4044.53	788.806	753.219		1076.72	1766.25	1645.73	1063.55		605.778		361.889	282.098
			1024.88	1106.83	189	516.917		462.889	944.938	615.333	347.583		275.774	359.769	447.757	343.808			710.85	480.333	290.806	321.667		795.875	718.727	268	390.071		61.088	99.812	225.333				1688.11	3991.04	607	1069		895.269	2636.42	661.558	546.625		540.615
			1018.12	1279.12	317.667	478.286		500.417	747.238	933.667	233.419		406.654	521.81	242.188	608.731			689.5	473	346.125	545.548		666.5	1052.69	386.778	311.765		287.273	176.562	169.875				1170.11	2545.11	1187.96	910.154		975.5	2261.78	1008.5	1040.42		335.274
			559.417	699.875	799.083	456.333		1208.35	741.833	680.111	227.577		517.542		365.935	586.577			625.875	797.682	239.844	354.774		525.429	648.875	279.188	355.056		100.929	165.882	164				1297	2432.86	1228.35	797		525.922	2660.07	1098.75	912.938
			1605.88	930.147	666.923	394.077		561.375	685	559.778	679.4		283.25		420.353	142.333			561.969	1001.3	250.214	310.188		464.125	473.135	212.45	494.786		99.892	203.583	122.909				1728.88	1511.19	892.571	1001.36		464.346	1770.75	737.4	612.625
			766.182	597.595	542.3	506.219		447.312	3154.04	709.417	963.778		537.3		237.231	223.571			481.625	613.25	269.205	481		548.75	406.161	345.364	665.2		81.562	445.417	117.327				2193.05	1212	526.857	1554.72		573.35	1597.88	749	962.55
			1452.83	957.125	569.538	349		461.5	2694.06	708.583	521.85		447.538		564.25	662.25			559.125	547.412	537	525.81		500.065	407.095	365.8	383.929		65.941	295.531	144.781				818.812	986.625	749.243	724		612.962	1316.82	987	851.583
			1147.33	1059.55	420.281	429.429		905.381	4301.08	780.25	336.5		316.625		394.192	445.286			239.531	625.75	233.935	425.818		725.031	804.306	323.81	388.548		74.125	238.135	94.017				613.367	814.778	772.417	938.882		684.375	2350.68	1013.5	672.375
			1066.69	1283.38	631.808	622.429		607.083	4288.93	635.222	636.727		144.163		456.346	202.381			295.636	659.308	362.308	340.429		502.273	1872.75	498.25	386.676		73.143	272.15	91.054				986.154	1238	1489.27	1096.81		572.562	2216.43	843.125	1508.7
			838.833	1079.62	1098.19	314.846		827.688	977.5	641.75	623.357		611.375		153.625	327.162			346.375	457.423	339.833	466.818		476.182	1429.75	305.273	332.444		164.25	238.769	115.676				909.217	1388.94	1590.97	2144.25		610.091	2659.86	1436.3	576.4
			1083.19	1348.89	912.846	588		407.45	1656.31	457	404.375		622.636		361.25	215			347.333	617.731	427.389	316.115		633.833	1253.58	245.5	340.333		167.125	249.643	139.323				963.683	955.182	1290.69	1895.06		1037.15	2094.8	1100.5	410.5
			1099.5	780.375	1057.7	369.2		622	1081.94	808.188	350.625		917.235			388.125			229.333	973.125	321.75	401.786		568.25	1541.25	425.938	357.143		87.157	207	74.575				1459.38	1705.39	1172.81	1174		748.5	2122.98	895.429	593.406
			450.375	1027.75	674.857	507.25		339.905	1220.48	841.192	1107.28		792.238			321.176			332.562	988.529	273.912	467.719		587.812	1286.85	425.25	262.438		93.095	235.619	168.735				1161.33	1146.55	1199.62	985.147		1387.19	2831.24	1222.5	248.173
			1282.33	1239.56	1150.12	556.917		423.167	1088.5	738.594	474.75		537.577			187.091			236.455	999.5	358.19	519.5		595.529	599.95	412.25	240.405		141.5	261.882	118.381				717.286	1212.38	1078.89	751.643		1311.12	2795.63	1150.45	1146.31
			1385.88	1664	544.167	527		515.5	690.875	553.5	698.115		689.35			197.115				626.909	218.25	706.727		489	360.656	407.364	354.333		113.75	222.238	167.5				1579.75	1263.78	744.75	925.364		652.222	2396.76	1085.7	783
			1133.45	1402.25	411.5	267.364		673.167	520.5	808.029	599.167		296.441			161.143				489	326.75	460		537.882	484.55	338.875	205.167		89.828	163.154	212.476				2766.33	3430.02	1490	836.727		870.125	2685.78	1258	962.147
			1430.19	1190.1	612.182	409.812		751.375	964.182	975.85	757.938		423.583			266.375				680.444	519.862	452.25		767.167	540.308	438	292.15		126.3	170.375	116.577				2171.77	2783.81	1249.03	1428.91		815.682	2701.18	1114	1108.55
			1440.67	681.375	857	441.286		497.444	1789.62	836.083	395.375		244.222			661.688				615.808	625.357	421.875		527.905	618.583	217.677	252.565			169.3	61.15				1284.5	1985.02	1653.03	619.833		495.062	4030.35	1520.41	680.577
			1951.5	980.688	1043.35	651.9		345.833	1719.44	897.083	1200.56		588.667			343.769				517.643	401.032	179.17		494.714	985.793	370.235	477.224			137.269					770	1770.48	981.594	586.059		523.95	3759.34	960.25	588.812
			1299.79	1619.64	720.6	533.1		723.75	844.875	359.062	801.714		298.125			397.269				519.182	736.438	460.125		704.812	833.231	300.692				183.667					2388	1046.1	862.038	1232.26		802.5	3128.64	2373.69	263.548
			2216.76	763.222	919.417	320.125		884.5	778.833	551.5	804.083		306.429			255.71				629.5	533.405	313.588		465.154	863.581	278.861									904.4	2427.19	1309.93	847.25		692.615	4505.19	2486	427.844
			1199.82	1029.75	1190.56	228.5		1243.18	1829.15	448.381	627.19		465.235			368.5				525.357	426.176	178.35		496.714	934.176	387.188									774.958	1606.3	1349.06	1249.59		826.3	841.786	1101.65	651.905
			1383.42	1354.67	1351	494.9		854	2231.71	586.875	937.062		501.308			311.962				768.857	600.167	464.875		523.714	609.385	433.222									961.278	1230.55	626.056	868.946		943.294	1304.86	1531.17	975.464
			2360.57	1354.11	641.1	408.25		524	856.833	837.667	581		520.231			134.156				1042.68		387.75		796.562	1190.21	299.581									686.226	817.903	679.75	795.25		818.81	867.571	770.917	435.762
			1283	2558.73	687.882	211.75		750.25	1733.1	393.167	476.625		491.385			345.571				991.8		338.062		810.667	855	289.143									962.783	1698.27	654.312	410.269		1299.95	807.929	944	1305.09
			560.875	1035.75	761.875	210		802	1579.39	1009.62	366.125		578.083			292.938				400.625		420.29		585.541	995.125	452.071									1049.37		1091.55	1116.62		1200.36	485.5	469.476	1396.09
			1115.27	636.833	614.375	454.25		685.688	1835.09	1116.75	2238.3		768.524			257.857				693.375		400.583			578.75	433.562									1443.59		1133.17	907.312		532.05	776.636	818.875	429.754
			1398.06	1264.75	861.062	290.231		1263.56	2083.94	486.889	1042.08		651.269			185.577				431.667		453.361			503.333	396.667									1174.88		1184.8	831.111		981.75	724.091		422.615
			879.111	774	787.688	477.333		298.375	1037.84	760.667	1373					210.269				605.25		538.625				280.25									972.875		1108.2	1796.33		609.6	1952.28		1128.47
			1088.78	724.115	1062.94	286.125		702.95	1048.67	740.5	384.65					371.946				495.636		506.281				277.3									713.643		1008.62	1341		856.968	661.6		463.5
			832.5	1018.5	1026.85	225.5		488.238	3647.56	625.444	565.938					606.423				742.111		454.167				267.5									1099.45		1654.18	1658.45		1079.19	527		255.577
			809.188	1074.19	947.3	366.25		617.25	1861.42	586.5	892.429					321.757				522.619		251.226															1464.09	1577.11					244.973
			1585	1628.77	1144.31	370.077		426.417	778.667	920.8	588.857					91.649				1229.19		251.738															1036.62						398.346
			1061.12	1550.27	1218.78	419.346		736.167	628.5	1047.75	583.364					187.615				675.938		284.688															1879.5						2997.97
			1220.25	1295.18	1565.18	316.769		819.438	1024.25	988.25	469.846					808.875				600.471		341.75															1262.7						1919.56
			415.75	1423.62	1329.88	391.238		720.75	837.375	466.091	600.1					371.571				565.188		317.031															1082.35						1611.04
			1343.19	1523.64	1091.09	698.375		513.417	769.778	431.727	502.625					505.476				464.308		424.524															1314.65						2622.88
			591.25	1251.38	875.778	502.625		1230.06	794.125	483.375	871.917					723.583				699.095																	1290.85						1740.36
			477.833	826	930.778	526		674.778	728.636	666.417	887.571					355				887.333																	890.062						1257.38
			1089.12	1994.08	1421.5	287.167		434.3	862.438	658	891.75					701.423				611.818																	1048.09						878.281
			660.875	1028.75	1435.83	1685.95		510.375	992.917	580	645.333					675.333																					1217.54						1838.5
			734.375	895.125	712.875	1124.06		803.538	965.333	476	641.75					155.75																					912.824						922.429
			691.676	853.812	814.125	1592.04		901.2	635.818	415.625	1781.87					198																					1231.14						1585.53
			1475.88	1822.1	696.312	841		895	3841.18	410.75	1458.1					378																					1100.48						1319.97
			879.917	3121.48	1073.81	1213.76		350	3089.81	314	905.688					315.812																					2898.07						1105.19
			1107.62	1830.69	1122.67	503.25		617.625	1415.12	623.444	1021.18					289.438																					1150.25						1084.62
			862	1636.19	1542.46	457.818		470.667	1975	524.75	1348.34					400.5																					1314.1						1555.92
			911.5	1293.65	649.75	1294.67		205.714	3242.14	427.75	1100.92					373.905																					1702.12						2759.97
			649.333	1299.73	814.833	660.417		503.75	872.5	448	699.75					355																					1473.85						530
			441.625	1048.38	1276.25	879.417		423.25	816.273	387.667	587.308																										905.795						528.024
			639	837.455	763.038	685.625		836.688	1703.9	835.438	765.5																										1668.57						678.562
			878.688	895.75	909.615	526.5		798.556	759.952	899.2	656.095																										1440.17						452.083
			987.778	796.556	1004.43	550.5		635.85	790.75	712.222	401.375																										1234.53						527.654
			811.889	1878	1000.92	757.4		580.556	1212.17	650.7	1409.38																																848.25
			429.625	1204.56	1446.57	778.45		837.375	2340.73	695	1013.75																																1119
			1097.83	945.25	1237.58	734.167		678.333	1254	630.917	620																																638.786
			864.375	806	1854.77	1501.66		523.75	1635.57	1066.38	945.375
			1084.31	1454.75	1618.56	1198.69		369	616.75	482.333	810.125
			534	1548.81	1043.62	880.667		527.75	1520.58	895.583	534
			499.818	1235.12	704.417	818		831.3	1177.13	1110	851.667
			1345.72	1144.17	1278	1261.34		969.571	1272.25	1493.5	730.5
			818.667	1267.17	1202.59	1479.62		977.625	883	655.364	662.5
			605	1274	1151.5	1323.53		1224.86	885.625	828.545	545.333
			1075.33	1626.27	1291.38	949.3		1996.12	1038.33	620.25	463.636
			1101.67	1779.9	1064.62	1080.23		440.556	892	627.167	572.111
			650.444	1240.58	1113.75	792.286		530.812	697.083	551.222	3015.08
			1112.4	1223.29	696.75	923.375		1090.81	1668.15	520.667	663.375
			1068.06	1149.33	692.45	729.75		1003.9	1410.22	620.375	923.929
			656.9	1379.62	966.333	867.35		842.875	1172.31	957.273	686.05
			894.455	1676.65	467.812	1426.44		625.083	3081.04	696.917	1086.38
			381.562	1349.83	600.05	1009.43		1140.17	1320.17	474	847.5
			538.444	978	877.917	789.167		503.375	2438.17	484	1007.94
			2853.94	1018.38	1025.85	645.556		495.875	1594.33	430.333	1878.52
			2165.07	1860.19	756.273	1220.64		385.355	1512.82	440.312	1147.52
			1123.67	851.688	878.846	1087.12		433.75	904	574.094	712
			619	1171.62	1190.56	1282.12		788.619	1206.5	689.219	1023.62
			1248.75	891	1292.76	1076.38		775.188	747.833	1024.9	563.333
			621.062	1700.67	646.909	698.083		575.688	684.667	677.25	643.556
			580.55	1451.25	815.333	1364.81		435.667	591.125	387	806.5
			823.75	1291.56	881.75	812.375		872.5	741	491.677	1045.27
			536.091	1365.86	742.571	741.667		499.667	1601.85	444.188	1198.83
			543.625	707.25	1089.58	1900		783.625	1022.25	507.4	1004.62
			792.636	863.5	1058.38	1410.6		726.625	753.167	535.556	688.25
			1140.25	708.125	947.3	958.75		804.375	1013.5	439.688	852.5
			1106.12	648.778	1141.71	1029.71		472.125	956.364	576.812	706
			562.812	1298.56	1746.88	850.038		670.649	1409.71	611.375	850.083
			204.4	830.917	1218.78	651.833		780.625	1327.44	627.75	916.938
			972.45	1036.33	1369.5	1055.36		731.375	876.375	612	968.917
			1329.52	838	1011.05	1960.25		529.625	762.667	652.048	1101.83
			1410.61	1610.23	744.125	1582.56		353.125	770	474	1153.81
			1169.81	1593.33	881.917	1145.5		315.375	995.833	574.667	1248
			978.324	1142.45	1042.31	1102.62		423	1284.56	426.385	1071.33
			645.625	1146.71	891	1175.38		463.5	1717.75	834	1222.1
			695.917	1385.43	1349.94	687.941		924.905	983	389.583	866.273
			367.364	1152.81	1547.27	1061.94		571.5	878.833	697.857	502.719
			933.214	1105.1	541.75	1598.58		761	1074	417.111	774
			1222.67	1080.27	1013.18	880.846		517.75	890.833	412.821	975.81
			1510.67	1377.25	1136.5	842.625		1042.45	949.5	453.583	881.938
			1374.17	1017.65	1040.5	1090.04		719.615	1096.25	563	638.125
			381.031	1111.71	1195.09	1025.08		752.938	799	763.919	536.636
			783.375	972.455	895.833	1273.65		869.333	902.5	599.75	1241.92
			724	1335.56	800.333	594.906		960.654	855.5	701	1072.22
			605.9	1514.79	635.875	1036.25		1365.96	589.75	447.778	626.188
			768	1066.44	913.455	1531.68		1013	1081	663.833	595.182
			754.5	1044	1029.5	878.545		1290.76	2146.92	578.095	1028
			1077.88	788	1136.58	464.812		455	490.375	383.917	665.333
			628.25	1253.09	531.667	1049.54		1015.85	1949.31	761.75	988.5
			1310.25	1362.12	668.9	560.778		558.688	610.556	1035	1710.76
			906.562	867.062	403.688	742.808		1586.31	638.833	561.5	806.214
			1198.11	1061.92	536.182	772.625		504.75	694	738.333	700.333
			1813.75	632.4	572.5	1180.43		569.444	1902.95	491	385.667
			852.25	890.615	707.75	1088.33		570.476	2060.73	642.444	573.1
			861.071	906	744.75	698.333		619.688	1344.54	431.222	557.062
			1864	824.5	1267.85	1172.93		576.812	1364.42	562.375	817.262
			2144.6	530.125	1427.24	428		664.071	1485.88	527.5	517.905
			1362.79	933.375	718.65	456.917		440.417	987.25	609.167	1375.68
			1444	703	1304.38	650.077		552	1473.58	525.375	750.438
			1426.8	1037.03	1249.46	672.273		824.25	1004.22	638.269	724.25
			952.15	866.324	1030.65	745.423		870.476	1346.43	605.062	994.917
			577.875	1506.31	1543.59	1533.12		326	1406.56	784.5	1141.57
			572.714	1023.82	967.375	615.273		1068.52	860.385	800.833	1145.27
			437.917	961.625	1286.55	977.375		822.875	1258.5	798.838	586.125
			830.125	1156.91	1371.06	752.393		864.167	973	597.206	1137.9
			830.071	860.375	1217.83	810.406		786.5	1533.81	763.714	978.688
			1362.5	690.125	1147.14	921.75		564.75	733.833	832.75	1472.14
			678.818	963	1206	1191.9		769.125	1407	479.667	735.15
			1304.92	758.417	1065.12	1115.7		727.375	1134.33	738.333	779.654
			471.952	482.438	742.333	1847.59		477.05	2583	688.889	748.286
			732.182	927.81	881.364	969.484		593.071	950.5	714.556	636.156
			912.438	361.487	706.812	541.143		809.731	804.577	1109.5	867.846
			544.625	819.188	1287.95	371.692		730.083	667.75	687	425.308
			824.125	1334.62	742.75	723.516		672.125	2517.54	785	671.769
			864.375	936.5	1316.12	348.125		798.125	1940.36	902.625	925.188
			565.167	1773.55	1253.44	534.385		512	1347.75	836.417	914
			1835.09	1537.7	726.75	420.25		518.111	866.833	714.222	500.667
			1049.25	1156.82	1096.08	1301.12		581.5	1655.67	681.812	562.25
			2057.5	1233.36	1161.88	894.625		734.125	902.619	915	901.75
			1465.5	1196.44	704	644.188		624.238	748.5	969	628.769
			459.667	910.625	940.688	728.048		622.75	664.375	972.812	1136.38
			509.25	1457.86	548.188	574.111		690.5	614.667	849.333	1332.33
			1412.9	1452.9	669.625	1827.96		808.375	805.381	611.762	663.778
			1849.24	619.75	494.333	709.25		441.429	1206.08	786.75	636.875
			1283.69	1150.62	847.75	768.3		610.375	699	751.625	986.719
			1223	1269.27	651.917	762.75		398.625	1709.92	400.812	696.344
			1172.33	2423.71	537.25	838.833		568.545	714	647.636	654.75
			833.222	576.778	785	1365.38		979.583	998	877.438	664.167
			843.875	528.812	1381.5	781.25		593.938	1576.19	756.15	678.25
			1440.3	406.095	847.5	951		674.062	985.417	598.125	559.333
			966.125	891.188	722.5	2171		643.75	911.905	757.812	555.917
			952	816.364	1012.54	1180.12		602.688	1562.55	906.346	606.645
			846.583	637.25	778.083	1026.9		440.438	1084.11	978.667	560.333
			1445.94	1184.89	787.75	601.29		723.333	679.556	796.5	553.938
			589.909	1287	484.833	822.364		681.333	875.889	776.125	661.905
			563	1417.75	1694.42	897.5		721.25	978.667	665.038	611.095
			1172.84	2251.56	812.812	933.306		628	847.125	555	954.323
			723.2	903.556	1336.12	1016.5		1059	655.75	550.1	773.853
			693.455	783.5	990.792	774.75		548.556	617.571	719.875	987.333
			877.786	825.323	802.188	840.5		648.583	1213	798.25	999.7
			699.5	1054.38	818	868.15		691.889	1243.46	742.562	2376.38
			657.118	889.5	772.346	1386.3		583.875	1932.69	652.923	1109.67
			1236.5	1062.7	404.811	713.048		956	1906.25	327.382	852.333
			759	638.778	2020.19	819.75		365.438	1638.5	1206	1377.19
			697.55	493.727	621	696.143		929.333	1259.38	1201.23	761.75
			701.846	1307.15	556.375	1519.2		1054	2207.91	853.375	663.167
			629.385	915	587.625	1235.69		561.333	1003.46	737.778	736.556
			885.562	1041.81	365	1230.75		660.5	1579.71	855.639	431.333
			944.182	1018.94	909.833	1152.9		428.524	1505.43	616.5	656.75
			1369.81	1345.15	1822.92	1043.62		505.05	1349.23	747.05	1061.88
			1043.78	1341.79	790.125	788.75		617.75	1024.5	1131.75	624.5
			747.125	1157.24	629	698.727		671.625	2088.42	995.167	783.75
			965.667	1218.12	920.455	403.688		801.75	1301.83	973.25	576.032
			826.5	1633.64	731.125	717.062		656.778	634.5	919.417	1103.48
			741	598.952	781.25	1200.5		800.25	697.636	1325.09	810.412
			543.909	1074.42	689.875	530		596.333	1003.22	670	720.75
			951.75	977.462	1044.85	1018.31		775.667	596.667	541.625	776.545
			1163.06	531.875	1278.71	976.625		642.381	520.219	770.333	828.643
			797.25	916.143	751	684		538.143	1388.82	448.163	2052.09
			529.222	837.75	1406.33	566		559.125	1032.5	1043.14	1099.83
			426.667	1151	1175	438.364		506.952	519.143	1191.67	1125.25
			863.778	839.65	879.667	721.615		1094.19	379.75	895.125	891.571
			1887.81	1006.25	633.583	647.81		642.875	428.562	964	1063.83
			504	1438.52	526.333	702.5		735.5	805.938	1113.45	1029
			739.75	1901	943.192	1006		1085.25	1691.38	796.562	1187.42
			769	1932.67	537.231	492.083		456.5	919.364	905	756.545
			1283.5	1875.38	331.846	360.545		404.667	812.667	916.562	675.875
			1232	944.714	835.5	446.25		336.19	1385.12	443.75	900.19
			2347.75	1203.42	838.476	551.357		399.062	2579.57	503.562	779.375
			2195.82	1260.67	728	586.438		1140	2229.74	481.071	762.714
			1083	2118.77	540.333	795.125		1063.67	2930.64	479	761.192
			1700.07	951.846	1807.91	460.125		1011.12	932.25	1040.77	735.083
			1356.83	1245.23	581.889	466		1023.17	1105.82	995.476	950.857
			624.438	1462.04	501.125	535.238		639.5	1936.38	584.364	1140.55
			967.125	1351.48	502.625	715		1252.31	1856.21	878.115	1179.18
			546.5	1640.65	722.188	878.85		993.667	1691.38	680.062	617.667
			747.556	1128.44	378.962	592.75		1013.18	1441.22	821.083	469.625
			1171.62	1367.65	424.455	1974.44		1069	877.125	1309.42	1796.19
			1228.45	2183.44	791.188	1105.94		2288.82	605	900.875	1995.72
			1555.88	1908	796.818	739.667		677.417	779.938	1017	1406.12
			1429.33	2195.38	559.625	1098.64		771.385	1045.29	884.452	699.05
			1687.95	938.5	617.111	606		1165.25	685.562	888	775.875
			1080.25	2905.59	1647.12	1017.88		922.875	929.562	564.667	416.917
			1358.67	784.364	697.625	1163.5		688.667	831.077	582.778	569.35
			1781.42	906.875	1303.88	817		651.727	1079.56	1693.69	684.125
			1150	1620.79	1348.12	624		637	616.583	1166.18	1226.8
			847.5	759.286	912.583	1161.75		700.333	1156.48	866.444	570.85
			675.562	1343.65	518.5	755.429		680.625	2687.67	486.455	1274.5
			329.167	603.938	830.762	723		2082.15	2318.38	944.125	724.875
			665.938	1236.05	616.375	1182.62		1156.75	3718.69	1162.88	500.818
			792.45	1260.31	775.455	422.333		1257.44	833.806	666.167	846.667
			871.625	640.75	984.889	739.636		804.75	1095.78	937.824	901.625
			588.455	985.625	937.444	679.667		703.692	1660.83	1988.65	576.417
			882.667	736	1111.73	1000		1007.65	1689.56	834.375	1005.25
			1207.75	1750.88	1209.81	809.25		1032.88	1502.17	949.5	587.7
			532.2	1077.81	1890.71	714.222		1137	1175.15	1101.58	871.312
			539	1176.1	1460.67	1016		765.438	835.125	1388.08	917.318
			879.75	1726.86	1588.52	1039.29		547.125	1007.69	1125.7	802.5
			696.75	935.583	530.083	1022.56		994.125	1219.05	991.3	1114.81
			1079.5	1479.88	533.556	1045		1080.25	1613.56	700.667	845
			739.875	1364.77	643.375	789.333		454	1489.09	367.556	1028.64
			514.875	1155.81	1503.75	1026.75		521.938	1166.77	727.333	1405.85
			561.5	989.375	1127.62	558		474.5	873.25	656.25	987.323
			1688.25	1117.19	753.923	1044.25		801.125	825.833	749.75	883.062
			1567.35	1546.69	797.5	908.667		732.111	1542.95	960.235	884.917
			1044.89	852.1	712.75	962.143		627.125	3801.96	694.8	861.375
			956.818	1135.18	809.5	1374.88		780.095	3810.61	711.5	1333.19
			972.083	1242.5	1282.38	972.812		842.333	548.846	482.917	922.452
			613.35	2309.64	858.375	786.417		985	2149.31	570.5	1103.91
			577.875	815.125	1053.3	432.5		557.923	2827.31	561.625	911.441
			686.25	804.429	596.55	505.333		542.938	1191.96	767.75	1738.08
			500.562	1893	1068.42	976.476		584.75	924.625	697.097	1022.75
			665.1	848.5	1096.31	1087.6		1105.12	1327.33	811.25	834.55
			1154.33	1888.19	1236.78	732.375		704.25	1535.19	674	1151.83
			633.25	2025.15	703.938	956.731		497.7	1727.44	621.444	858.613
			603.75	1601.62	696.889	415.889		308	1484.1	430.5	791.875
			608.5	1574.5	726.375	590.346		367	2482.94	646.5	611.143
			677.444	1384.33	1797.32	796.083		590.524	1834	889.05	757
			451	2081.5	915.25	1007		575.038	2630.25	584.75	550.667
			359.667	1261.83	1203.5	1086.75		736.091	2389.3	1028.56	699.818
			455.7	1715.67	1064	838.062		801.438	4276.69	1091.5	473.125
			812.25	1096.88	808.778	637.5		677.222	2258.35	823.75	977.875
			1439.33	1111.17	642.762	570.75		527.333	1623.25	771.5	1151.91
			535.636	1352.88	1082.25	496.032		561	2282.35	904.524	825.917
			569.909	876	776.875	504.25		1128.75	1102	596.905	1089.55
			865	1132.25	820.438	458.45		597.938	1450.82	873.667	1014.67
			1105.25	1050.67	919.875	368.5		1009.18	885.885	1358.61	1331.62
			689	886.889	775.5	1696.36		1147.43	1553	902.5	788.75
			1107.18	1345.14	781.625	1033.9		988	3274.96	851.75	844.75
			725.25	1076.15	877.5	709.619		972.731	2509.23	1217.31	532.857
			906.875	969.7	1277.05	780.75		583.077	2885.88	576.625	663.5
			1121.5	1043.9	795.778	555		539.333	2156.47	563.333	702.162
			795.1	1912.97	800.917	1239.75		1176.19	1305.44	1337.22	645.714
			938.5	642.703	950.19	756.25		477.656	929.125	428.438	1250.12
			644.167		971.556	557.667		385.167	700.125	735.85	903.667
			629.875		1008.17	493.818		1012.12	711.25	440	782.111
			657.364		1542.71	599.5		583.5	1614.15	704.2	535.5
			454.125		1450.33	800.143		761.562	789.5	520	395.818
			1096.62		734.958	421.417		677.688	1044.42	771.545	514.838
			1111.94		725.235	631.5		1188.59	1612.5	784.25	562.719
			484.364		798.5	426.05		927.812	1905.88	958.818	717.562
			1231.33		1912.5	722.25		713.625	2164.33	1060.31	337.324
			1057.12		1033.17	548.562		1395.59	1419.12	831.038	295.25
			652.625		1010.88	978.75		808.19	2273	714	393.5
			1009.78		2071.45	508.875		683.568	512.25	686.375	180.968
			1163.94		1063.42	739.875		1158.78	893.688	581.182
			1036.89		610.083	792.273		998.333	740.625	803.333
			804.167		1190	776.333		683.531	1100.5	771.818
			977.7		758.75	841.5		1393.65	622.182	933.125
			582.444		608.5	484.091		1497.22	1501	1342.96
			357.5		461.333	514.5		326.032	1908.82	1083.75
			569.875		831.844	987.429		624.25	1555.75	742.5
			716.625		866.875	1178.11		951	2061.62	813
			990.45		1047.5	566.714		638.188	1748.35	1437.69
			980.75		948.714	717.222		772.5	1765.23	890.231
			1216.71		1621.44	1028.88		488.2	2732.55	1126.09
			2283.79		834.952	695.25		547	1361.83	523.111
			1607.19		1404.9	833.889		502.273	1723.88
			623.5		838.625	556.667		595.25	1659.88
			963.5		602	1331.92		431.088	550
			935.438		1308.38	1198.77		379.625	749.889
			722.625		944.714	561		500.667	511.625
			533.938		1149.67	289.438		598.25	1049.75
			778.9		1031.88	471.192		656.235	1245.8
			407.833		1504.06	703.562		721.469	1090.75
			672.583		663.048	956.5		523.462	785.85
			834.111		673.714	1647.96		849.125	919.25
			1390.25		824.125	1109.62		1177.42	592.5
			554.75		969.625	1450.78		1032.15	618.625
			536.167		1157.19	760.214		681.2	923.833
			619.333		1000.78	715.571		820.083	1215.81
			457.5		844	1200.62		799.778	965.429
			1223.65		1012	608		547.625	1600.94
			603.043		1840.85	836.778		811.667	1824.25
			652.27		983.167	583.333		1298.19	1917.42
			520.857		974.438	695.5		754.194	1411.62
			658.417		765.038	674.222		947.125	903.8
			1784.33		1208.38	864.833		713.8	891.556
			562.75		1163.7	910.562		528.031	854.5
			996.645		836.615	557.125		442.333	1184.2
			912.286		1275.71	754.708		578.3	1259.38
			994.333		876.438	501.6		1030.5	1624.12
			569		710.188	1259.04		811.469	767.6
			558.667		707.25	1067.91		839.333	1236.81
			426.25		916	903.636		944.25	745.333
			354.818		1171.17	958.571		406.125	757.625
			640.25		952.19	895.048		456.583	918.25
			1464.96		673.192	677.2		673.111	1196
			1407.36		736	449.5		818.188	812.125
			784.167		342	693.577		854.625	1096.42
			1102.33		1115.33			748.19	659.375
			811.333		768.562			734.083	1067.86
			643.938		456			835.375	1027.95
			1784.25		563.667			794.853	2726.23
			1037.25		978.231			539.048	1239.25
			1083		436.667			831.583	2862.19
			1071.25		1552.94			528.125	817.125
			1091.75		481.346			454.5	1148.75
			769.1		881.577			488	685.75
			1258.45		727.667			788.25	722.375
			1572.36		454.167			1052.57	1231.56
			780.333		630			570.25	2386.73
			584.625		544			1019.5	2408.84
			1011.69		1371.42			869.778	767.029
					795.25			986	618.5
					871.615			754.912	848
					861.1			912.5	1748.11
					1166.75			617	1575.38
					1299.17			679.5	1207.5
					878.833			716.375	987.562
					1435.77			863.167	1141.38
					771.143			853.75	1128.56
					1250.67			649.484	1036.67
					761.444			582.917	1939.46
					883.375			947.25	2373.57
					616.562			1083.65	1849.82
					917.824			924.5	1179.58
					496.583			634	1153.05
					457.095			1362.58	2443.24
					615.857			673.667	2664.14
					923			1512.33	1289.95
					906.786			1027.5	2014.78
					680.111			666.833	1449.78
					428.35			897.167	716.562
					634.583			1255.35	812.5
					1290.44			1434.92	1235.38
					724			620.818	772.25
					552			798	1001.75
					558.938				714
					925				523.182
					596.875				892.083
					1019.83				1118.2
					1563.42				778.25
					713				1839.38
					1332.92				814.095
					1237.75				1659.88
					825.5				1468.77
					934.667				1619.12
					1684.25				1606.12
					1140.33				2256.88
					1422.25
					964
					1254.64
					892.25
					670
					672.2
					815.25
					1442.18
					1895.12
					1319.61
					1007.5
					892.875
					606.25
					899.312
					1233.22
					810.167
					837.25
					1027
					603.167
					770.25
					727.139
					643.7
					1009.9
					1273.54
					518.25
					872
					1100
					1270.27
																Additional replicate
	Figure 2e		Plasma membrane				Cytoplasm				Nucleus					Plasma membrane				Cytoplasm				Nucleus
			Sensitive	Resistant	Resistant Metformin		Sensitive	Resistant	Resistant Metformin		Sensitive	Resistant	Resistant Metformin			Sensitive 3nM insulin	Resistant 3nM insulin	Resistant Metformin 3nM insulin		Sensitive 3nM insulin	Resistant 3nM insulin	Resistant Metformin 3nM insulin		Sensitive 3nM insulin	Resistant 3nM insulin	Resistant Metformin 3nM insulin
			61.444	49.824	123		52.625	57.625	99.333		34.52	39.333	50.875			89.267	141.583	123.222		115.688	89	156.333		96.667	40.875	53.125
			132.667	40.556	91.903		52.083	51.667	99.71		30.667	21.125	39.75			103.1	69.333	121.5		117.5	109.778	100.636		104.886	44	44.333
			68.778	59.75	82.625		133.8	49.667	95.951		24.167	17.625	40.125			73.417	78.833	130.731		131.833	114.286	115.5		67.438	25.667	43.667
			63	68.833	79.5		135	59	94.688		21.167	18.25	30.333			53.333	81.182	119.75		89.125	135.65	270.55		63.964	38.833	75.667
			84.167	86.5	128.706		142.385	58	228.806		17.5	28.75	29.636			70.833	102.375	96.75		122.273	112	291.375		72.636	31.333	62.333
			53.333	93.375	129.062		126.706	41	90.857		16.25	16.889	35.938			106.8	91.818	118		125.545	103.429	224.987		46.182	34.625	62.417
			59.667	45	152.619		90.625	40.875	90.667		19	27.167	25.375			47.8	107.583	98.5		224.111	82.125	265.475		43.571	27.625	78.25
			59	37.5	100.75		120.692	47.556	79.125		31.25	26.125	31.25			64.875	68.355	97.125		194.75	65.556	163.25		65.111	26.727	46.833
			132.333	30.25	156		258.1	33.625	75.167		25.556	31.5	23.375			162.5	68.25	122.556		274.5	69.167	151.5		33.5	24.5	46.167
			96	43	93.4		229.875	32.833	63.5		29	31.9	30.812			69.333	88.097	144.333		436	79.167	134.938		49.083	40.778	65.143
			80.5	31.5	77.25		223.75	48.667	48.75		24.5	28.2	27.75			130.625	48.2	143.25		406	108.643	114.423		35.5	40.125	38.5
			64.667	58.667	87.75		169.15	72.25	130.444		30.444	24.143	26.25			113.636	51.75	152.375		94.423	131.667	135		48.5	33.75	46.889
			106	49.875	45.833		185.75	69.5	42.833		21	62.875	23.75			92.75	44.292	172.667		103.417	103.75	129.444		38.333	47.667	64.25
			69	55.333	57.167		173.25	33.111	52.5		23.75	28.75	24.111			133.625	58	149.182		248.806	71.25	150.902		36	31.188	43.167
			74	40.5	39		212.727	36	37.5		45.375	17.385	17.333			164.75	59.727	98.125		163.625	64.129	163.688		22.081	30.5	50
			134	61.75	54.917		273.5	52.875	82.444		24.714	20.1	21.833			138.364	62.875	93.688		142.5	100.81	159.769		24.5	34.375	45
			170	47.625	68.778		119.111	53.889	112.857		19.875	24.5	23.167			98.111	62.364	108.3		166.312	103.667	108.091		27.333	39.333	40
			110	36.5	50.8		142.7	64.125	113.25		27.9	14.636	19.667			133.167	36.25	107.667		130.5	75.75	115.25		54.917	27.333	66
			87.5	104	60.833		110.269	66.4	94.75		26.375	22.882	26			197.25	31.412	178.81		125.125	120.615	133.143		47.375	33.125	40
			82.265	46.5	78.667		109.333	65.25	62.5		25.125	16.667	26.5			87.75	75.917	130.125		118.375	92.853	132.5		23.667	26.75	56
			112.548	42.273	86.091		100.583	40.125	62.167		56.75	49.091	31.5			49.875	123	111.833		155.833	40	269.188		27	48.625	48
			76.524	84.25	67.75		128.205	35	61.375		35.25	16	33.25			69.833	83.571	129.25		138.75	129.75	304.433		40.5	47.222	20
			52.667	65	84.75		99.312	50.625	47.625		26	14.25	29.727			88	97.905	164.375		132.727	78.75	145.167		39.444	35.75
			89.125	79.75	146.727		77.25	36.167	55.188		23.667	14.444	20.889			193.869	92.455	133.5		104.167	113.455	102.3		50.7	22.75
			106.455	78.75	152.917		105	49.111	107.986		40	18.667	26.556			182.5	79.812	155.812		101.667	96.688	97.375		81.375
			105	52.688	124.125		88.667	33.5	102.905		31.167	18.833	22			168.923	61.062	128.556		127.25	159.111	78.667		48.75
			78.833	43.444	118.375		139.19	38.667	78.8		32.278	17.5	34			169.097	42.688	114.25		143.375	93	67.75		39.625
			108.938	55.25	176.2		163.846	41.333	76.273		42.125	14.333	32.625			396.518	40.778	104.444		140	89.75	84.625		41.625
			79.727	88	196.292		193.636	48.75	85.062		24.778	21.545	26.619			311.646	37.636	118.786		110.312	88.75	117.5		30.333
			106.75	44.5	164		93.5	52.083	86.125		21.444	35.667	24.667			156	42.556	78		110.375	107.891	111.167
			102.625	33.167	135.643		102.625	71.167	59.346		57.25	19.167	25.577			134.4	40.5	113.2		154	104.273	152.833
			91.222	60.167	118		193.973	37	52.364		29	17.25	37			99.889	59	97.333		146.833	93.412	178.556
			117.444	72.19	105.625		196.091	35.222	50.189		24.882	16.333	30.75			159.667	38.5	116.375		135.25	95.194	100.333
			112.75	67	120.688		81.125	41.778	65.417		30.167	17.667	23.889			125.25	31.353	125.75		123.167	104.545	103.5
			89.833	65.889	81.417		84.778	61.222	71.583		23.5	19.5	28.333			116.833	72.7	70.125		110.75	76.125	112
			159.375	43.125	113.192		75.75	50.333	68.125		22	15.125	18.778			220.75	62.375			93.625	84.429	158
			80	40.889	81.125		83.556	42.5	71.75		40.125	19.762	53.577			282.571	64.3				70.81	108.5
			108.333	48.5	123		102	70.438	40.375		25.778	16.455	45.5			119.889	62.333				184.733	88.625
			128.8	63.833	153		91.833	80.5	37		20.125	16.192	36.375			152.667	50.727				60	116.273
			121.556	83.333	66.167		88	54.903	36.25		36.5	13.381	42.778			242.762	29.196				53.8	118.273
			104.4	48.5	91		89.5	62.346	38		28.905	40.25	26.875				23.714				334.312
			135.5	32.875	120.75		195.375	89.5			45.786	23	37.833				46.636				112
			120.9	37	145.423		98.2	86			29.917	15.625	21.444				58.143				75.583
			219.417	31.333	118.81		119.5	68.941			44.375	33.818	21								64.25
			64.333	40	103.385		82	80.438			26.5	23.9	23								96.556
			101.375	38.75	98.818		46.833	55.708				25.556	30.625								94.75
			97.476	34.5	63.667		57.625	59				17.333	31.8								119.759
			69.5	41.083	59		152.7	59.5				14	37.562								86.3
			83.125	36	93.19		73.25	59.5				36.2	15.5								67.091
			69.222	50.667	37.875		60	53.562				29.2	17.75								85
			88.455	63.3	71.75		44.5	48.562				19.727	39.1
			77.583	43.118	98.625		43.667	40.625				13.577	43.625
			59.333	52	114.75		51	35.182				12.75	32.2
			85.143	34.875	55.917		73.375	41				9.75	32.778
			108.75	51	72.667		43.444	34.5				15.667	21.125
			84.5	56	71.2		46.5	33.5				24.25	28.833
			88	36.5	34.444		60.875	45.667				12.333	25.167
			86.444	69	60.5		47.3	38.25				14.778	28.833
			76.333	53	60.6		82.75	39.444				11.667	23.333
			58.333	62.625	60.5			41.333				21.6	36.85
				34.333	58			85.1				19.462	20.5
				32.25	85.062			76.636				19.909	24.333
				58.889	38.778			80.75				10.667	25.5
				67	65.833			61.4				14.625	24
				65.344	57.25			53.143				13	25.125
				72.25	52.167			58.25					21.909
				40.833	66.5			37.125					21.667
				38.25	41.125			34.875
				46	44			40
				33.667	61.75			50.25
				49.75	55.375			63.889
				35.5	59.875			43.909
				44.75	98			56.375
				38	87.65			61.833
				30.167	58.875			69.636
				32.667	89.929			116.25
				28.75	78.25			53.1
				46	99.346			69
				58.333	93.273			46.727
				52.75	69.25			56.667
				34.667	43.167			75.786
				44.833	57.182			56.25
				88.167				69.375
				40.375				65.3
				39.5				42.222
				39.5				42.333
				74				67.5
				59.833				56.222
				65.357				59
				53.375				46

## Sheet: Figure 3
	Figure 3c		Plasma membrane			Cytoplasm			Nucleus
			Sensitive 0nM insulin	Sensitive 3nM insulin		Sensitive 0nM insulin	Sensitive 3nM insulin		Sensitive 0nM insulin	Sensitive 3nM insulin		An arbitraty lifetime of 150s was given to clusters with lifetimes >100s for representation purposes. These data were excluded from statistical tests.
			5.85	10.4		1.25	1.6		4.1	0.55
			4.2	8.8		1.7	15.8		1.5	15.7
			10.1	5		21.4	16.5		0.9	10.9
			1.25	0.65		18.9	5.65		0.5	0.5
			23.6	20.8		2.75	1.9		23	2.35
			5	14.6		1.15	0.6		2.9	4.7
			5.8	10.3		2.8	1.45		8.7	13.1
			11	4.6		11.1	38.1		9	10.5
			0.75	7.95		33.5	14.1		9.5	7.85
			4.9	11.1		8.65	13.2		6.3	14.1
			18.5	0.8		26.8	71.2		0.9	1.05
			0.75	3.55		41.2	7.95		6.7	2.2
			12.7	0.7		1.3	14.5		2.7	2.25
			4.5	2.6		2	12.7		150	11.3
			14.1	0.75		7.5	33.5		150	2.2
			1.65	35.1		28.9	2.1			1.2
			9.45	9.25		6.05	14.6			0.75
			3.85	5		8.65	1.35			4.2
			4.5	1.25		0.85	53			6.15
			1	1.6		47.4	29.5			34.9
			4.75	3.95		1.85	0.85			44.4
			2.7	0.85		2.65	0.8			11.8
			8.7	9.15		2.3	3			25.4
			0.85	10.5		23.3	1.25			11.2
			3.8	12.4		18	9.1			8.15
			1.2	8.05		38.2	12.6			8.45
			13.1	26.8		16.9	25.8			5.65
			1.7	15.9		0.8	0.7			6.2
			3.25	3.85		16.7	3.6			2.2
			16.1	13.7		53.5	0.5			13.8
			7.05	21.2		8.2	8.7			3.4
			10.4	15.7		42.7	23.7			2.15
			10.5	20.1		49.5	0.6			6.4
			14	10.3		0.55	49.7			2.7
			0.55	5.55		1.2	17.1			0.5
			11.4	4.05		74.7	16			13.3
			5.05	4.7		17.5	16.3			2.7
			3.15	12.6		8.2	0.55			21.6
			2.15	3		1.5	7.35			2.7
			9.5	0.55		1.85	3.6			3.75
			9.45	13.3		3.6	1.5			1.25
			1.8	4.75		0.65	8.1			7.7
			3.55	3.7		3.05	2.6			29.8
			1	1.95		1.65	1.2			3.5
			7.05	19.1		0.55	4.6			5.95
			6.5	0.85		5.25	0.7			9.5
			5.05	8.05		0.55	2.6			18.3
			5.25	1.35		1	11.8			1.5
			6.55	7.1		1.75	4			12.5
			11	3.85		39.3	1.2			2.5
			8.1	23.5		4.25	11.5			8.7
			7.8	5.25		23.9	17.5			1.4
			1.55	2.05		1.2	9.05			0.9
			8.4	19.3		0.6	3.65			3.65
			15.6	14.4		9.55	0.75			0.55
			9.5	0.75		0.65	4.65			7.2
			8.5	4.65		1.75	10.3			8.85
			7.05	2.5		7.35	13.5			7.75
			0.75	2.9		32.5	13.4			4.65
			11.3	4.3		27.4	4.8			4.55
			2	13.1		3.35	6.7			9.2
			1.7	0.65		2.9	17.5			0.95
			1.15	1.25		3.35	1.8			11.9
			1.85	2.25		0.55	1.55			3.25
			3.55	3.05		9.3	12.9			11.3
			14.6	4.4		18.5	14.1			1
			7.3	2.15		4.1	1.1			7.25
			6.2	12.7		14.7	12.6			150
			7.1	5.3		11.5	18.6			150
			3.1	4.45		0.9	1.2			150
			5.9	18.9		10.3	7			150
			1.5	8.15		1.05	1.1			150
			4.7	6.8		0.6	60
			14.8	3.8		1.65	41.7
			2.05	2		7.1	0.5
			3.2	4.85		7.15	7.35
			2.2	10.4		4.25	30.9
			4.8	9.85		8.75	0.75
			7.8	0.85		3.25	7.65
			12.3	9.25		6	2.5
			3.45	2.2		1.15	29.5
			5.75	0.8		3.75	4.45
			7.8	42.9		6.55	5.2
			1.65	31		1.65	8.7
			17.9	3.5		7.1	14.6
			2.7	13.6		5.65	2.35
			2	8		11.7	2.3
			5	1.85		2.45	0.65
			3.95	1.65		6.6	18.3
			5.35	4.55		3.1	46.7
			1.2	12.4		6.15	58
			2.8	11.8		0.65	1.5
			4.55	10.2		5.95	3.6
			0.8	4.25		1.15	18.2
			7.2	5.9		3.3	24.6
			21.7	9.8		1.15	15.7
			11	2.5		11.3	16.1
			5.5	3.2		1.1	1.15
			1.9	3.05		5.15	50.8
			43	10.7		1.95	7.6
			17.2	30.5		4.5	3
			29.7	0.7		4.45	20.9
			1.65	13.4		1.9	5.3
			1.45	4.05		2.25	8.25
			0.75	8.5		4.3	2.35
			6.7	15		5.25	7.6
			11.8	5.55		23.5	12.2
			3.85	1.25		2.9	1.3
			1.15	8.65		2.75	13
			4.65	3		4.65	3.4
			0.55	1.85		6.3	1.4
			0.6	0.5		150	4.85
			0.85	3.5		150	36.9
			8.4	0.5		150	1.35
			7.4	15.9		150	42
			0.55	3.1		150	3.8
			8.35	13.9		150	3.95
			9.7	0.75		150	4.6
			3.3	2.65		150	13.6
			4.75	2.7		150	29
			2.75	10.1		150	7.3
			10.7	13.1		150	12.4
			13.6	0.5		150	7.9
			13.5	1		150	3.8
			8.8	10.3		150	41.8
			1.25	7.85		150	9.8
			8	4.15		150	2.95
			1.25	4.75		150	12
			18.1	0.9		150	61.2
			10	15.4		150	7.65
			4.3	6.1		150	10.6
			5.15	1.15		150	11.7
			4.05	4.45		150	0.6
			1.8	13.5		150	11.5
			8.5	13.2		150	11.1
			10.8	4		150	12.7
			0.9	16.5			13.1
			0.95	0.8			0.5
			0.55	3.4			9.75
			0.55	3.3			7.1
			4.1	3.2			2.05
			7	3.85			61.5
			2.3	2.35			20.1
			2.05	1.5			14.3
			1.65	25.8			4.35
			2.1	2.35			11.3
			4.7	8.55			3.75
			4.7	4.9			18.1
			8.35	36.3			14.9
			8.05	0.9			16.2
			0.8	2.55			4.95
			4	0.65			0.85
			4.45	18.3			0.75
			3.3	9.35			10.6
			4.05	13.5			4.5
			4.3	13.5			8.45
			10.3	4.95			3.7
			2.55	0.5			2.3
			4.4	3.65			3.2
			11.6	0.6			0.85
			5.8	9.55			58.6
			4.05	0.65			0.7
			5.6	1.85			2.65
			14.3	6.3			10.8
			29.7	10			26
			9.8	6.95			3.95
			8.2	2.55			1.25
			3.2	0.5			1.35
			3.2	4.7			6.2
			10.7	19.1			1.2
			7.4	4.2			4.5
			0.65	3.9			9.9
			1.3	0.65			5.15
			2.9	8.1			8.45
			2.45	23.2			7.7
			3.45	15.3			1
			2.5	4.7			26.9
			4.2	1.7			16.3
			4.2	1.9			19.3
			8.25	9.4			12.4
			1.3	15.5			0.7
			1.7	3.4			43.4
			3.15	6.2			0.75
			2.35	5.75			1.7
			4.05	1.05			0.85
			9.4	9.65			12.2
			9.45	4.85			1
			6.05	4.65			5
			11.6	6.5			19.2
			1.3	2.05			2.4
			4.15	11.5			5.9
			27.3	4.55			150
			1.25	14.2			150
			1.6	9.8			150
			5.65	0.5			150
			0.55	15.1			150
			6.15	1.95			150
			1.95	9.6			150
			14	3.45			150
			41.7	3.5			150
			4.5	17.6			150
			5.3	17.6			150
			9.3	0.7			150
			4.95	3			150
			4.9	8.95			150
			3.3	20.3			150
			0.7	3.1			150
			0.7	0.95			150
			10.2	16.6			150
			3.05	4.8			150
			4.3	8.05			150
			0.6	1.05			150
			6.7	11.6			150
			0.7	11.3			150
			7.55	7.35			150
			5.65	1.15			150
			47.2	0.8			150
			0.65	7.85			150
			3.3	0.9			150
			1.3	0.65			150
			23.4	9			150
			4.85	1.3			150
			2.35	4.45			150
			1.9	2.5			150
			5.6	17.2			150
			0.75	28.2			150
			1.85	13.3			150
			5.05	2.2			150
			0.8	7.15			150
			4.25	2.4			150
			0.9	8.8			150
			4.85	4.1
			2.25	1.45
			12.5	9.2
			5.05	3.1
			2.3	10.1
			0.5	2.7
			3.35	3.85
			7.45	4.2
			4.85	4.8
			2.45	2.8
			4.45	4.95
			12.8	6.25
			23.2	19.9
			2.75	32.5
			13.3	11.6
			0.95	1.85
			10.1	14.5
			1.75	8.6
			3.55	0.75
			2.15	1.2
			3.3	13.3
			4.15	3.7
			6.15	1.25
			3.85	4.05
			9.8	6.55
			8.35	7
			20.4	2.8
			15.2	3.2
			1.75	7.65
			14.1	1.5
			4.2	0.8
			2.95	9.55
			9.3	1.95
			6.5	0.65
			3.45	0.8
			2.65	4.35
			1.15	3.5
			2.6	8.65
			21.6	1.15
			17.7	3.65
			4.05	2.05
			14	2.65
			14.3	1.1
			1.3	1.05
			7.45	11.7
			1.15	10.4
			11.8	0.85
			5.5	9.6
			3.35	5.75
			3.8	3.2
			18	29.5
			8.9	5.15
			12.5	8.35
			15.6	17.2
			2.4	1.1
			24.5	4.35
			18.6	12.4
			9.4	0.55
			0.5	7.6
			1.8	4.4
			16.6	23.1
			4.7	18.8
			2.15	7.45
			18.9	2.3
			0.55	3.1
			1.3	2.8
			9.05	2.15
			4.2	15.2
			0.65	7.55
			12.7	3.6
			11.7	0.5
			8.45	1.55
			3	3.05
			2.7	1
			3.8	3.7
			4.75	28.7
			1.75	0.65
			1.75	2.1
			1.2	3.5
			2.65	3.85
			7.75	6.85
			5.15	4.25
			4.7	17
			1.7	5.25
			10.3	14
			6.9	4.7
			3.3	1.45
			8.7	1
			1.65	16.2
			12.8	3.15
			12.3	1.7
			2.5	0.7
			11	9.55
			1.8	5.65
			1.35	22.4
			2.85	2.6
			4.25	11.9
			7.7	10.8
			3	9.95
			6.5	3.7
			3.4	8.7
			2.05	18.9
			5.75	10.1
			0.7	5.1
			5.2	3
			7	0.5
			9.2	11.2
			10.7	3.1
			12.6	2.2
			15.3	6.25
			20	5
			4.5	1.4
			2.2	12.3
			7.05	1.15
			14.8	3.55
			1.15	13.5
			2.35	9.45
			0.8	13.8
			19.6	3.95
			8.2	10.8
			2.1	1.4
			1.65	14.7
			8.5	4.75
			3.35	4.75
			5.05	3.95
			11.9	2.05
			0.65	2.1
			2.9	0.55
			53.2	2.1
			1.7	2.55
			6.65	6.35
			5.45	3.65
			1.25	1.35
			12.3	3.45
			1.3	38.1
			4.45	9.85
			15.5	4.2
			3.7	3.95
			5.35	6.3
			2.5	4.2
			150	16.6
			150	2.55
			150	3.75
			150	0.8
			150	2.65
			150	0.65
			150	16.5
			150	9.9
			150	27
			150	9.8
			150	3
			150	0.55
			150	7.1
			150	20.8
				10.5
				4.45
				10.3
				5.95
				2.4
				16.2
				2.7
				2
				13.6
				1.25
				1.7
				0.55
				3.65
				2.05
				0.9
				1.6
				4.75
				0.5
				1.1
				4.4
				19.3
				2.85
				1.05
				3.35
				1.7
				6.1
				12.3
				13.6
				4.45
				9.8
				7.25
				0.65
				46.8
				8.1
				150
				150
				150
				150
				150
				150
				150
				150
				150
				150
				150
	Figure 3d		Plasma membrane			Cytoplasm			Nucleus
			Sensitive 0nM insulin	Sensitive 3nM insulin		Sensitive 0nM insulin	Sensitive 3nM insulin		Sensitive 0nM insulin	Sensitive 3nM insulin
			10	17		1	5		1	0
			5	13		1	4		0	1
			9	17		8	4		0	0
			16	18		0	3		0	8
			15	14		0	2		0	1
			24	27		2	3		0	5
			21	19		0	8		0	1
			17	25		5	2		1	0
			23	16		1	18		0	0
			21	7		7	26		0	0
			24	12		9	1		0	0
			28	14		0	13		0	0
			17	20		1	2		0	0
			7	3		3	27		0	2
			6	2		1	2		1	0
			12	14		4	18		1	0
			16	8		0	7		1	1
			17	5		1	2		0	1
			17	8		5	2		0	1
			23	17		3	0		0	0
			13	13		0	15		0	2
			30	23		4	10		0	1
				30			3			0
				34			4			0
				7			2			0
				5			1			0
				8			1			1
				12			3			1
				4			1			0
				7			2			0
	Figure 3e		Plasma membrane			Cytoplasm			Nucleus
			Sensitive 0nM insulin	Sensitive 3nM insulin		Sensitive 0nM insulin	Sensitive 3nM insulin	0.0133837	Sensitive 0nM insulin	Sensitive 3nM insulin
			238.696	351.083		343.126	382.909		59.6741	367.99
			129.294	92.4948		107.413	289.419		13.924	106.419
			64.6469	41.7719		102.441	286.436		12.9294	64.6469
			54.7013	21.8805		92.4948	281.463		8.95111	29.837
			50.723	21.8805		84.5383	260.577		3.97827	24.8642
			44.7556	19.8914		61.6632	192.946		3.97827	23.8696
			25.8588	17.9022		47.7393	154.158		3.97827	17.9022
			23.8696	16.9077		45.7501	118.354		3.97827	13.924
			23.8696	14.9185		44.7556	109.402		3.97827	13.924
			21.8805	13.924		41.7719	109.402		7	11.9348
			19.8914	12.9294		38.7882	108.408		46	10.9402
			15.9131	12.9294		37.7936	103.435		9	9.94568
			15.9131	11.9348		33.8153	83.5437		4	8.95111
			12.9294	11.9348		33.8153	83.5437		85	6.96198
			12.9294	11.9348		29.837	81.5546		54	6.96198
			11.9348	10.9402		25.8588	80.56		30	6.96198
			11.9348	10.9402		24.8642	79.5655		6	6.96198
			10.9403	10.9402		19.8914	75.5872		5	6.96198
			9.94568	10.9402		17.9022	74.5926		3	5.96741
			9.94568	9.94568		16.9077	74.5926		5	5.96741
			9.94568	9.94568		16.9077	71.6089		4	5.96741
			9.94568	9.94568		15.9131	68.6252		12	5.96741
			8.95111	9.94568		14.9185	46.7447		4	4.97284
			8.95111	9.94568		13.924	43.761		4	4.97284
			8.95111	9.94568		12.9294	41.7719		4	4.97284
			8.95111	8.95111		12.9294	38.7882		4	4.97284
			8.95111	8.95111		9.94568	38.7882		59	3.97827
			8.95111	8.95111		9.94568	31.8262		42	3.97827
			7.95655	8.95111		9.94568	29.837		19	3.97827
			7.95655	8.95111		8.95111	26.8533		4	3.97827
			7.95655	8.95111		8.95111	24.8642		15	3.97827
			7.95655	8.95111		7.95655	23.8696		9	3.97827
			7.95655	8.95111		7.95655	23.8696		6	3.97827
			7.95655	8.95111		7.95655	22.8751		3	3.97827
			7.95655	8.95111		7.95655	18.8968		54	3.97827
			7.95655	8.95111		7.95655	17.9022		10	5
			7.95655	8.95111		7.95655	16.9077		5	27
			7.95655	7.95655		6.96198	16.9077			4
			7.95655	7.95655		6.96198	15.9131			4
			6.96198	7.95655		6.96198	14.9185			78
			6.96198	7.95655		6.96198	14.9185			56
			6.96198	7.95655		5.96741	13.924			39
			6.96198	7.95655		5.96741	12.9294			9
			6.96198	7.95655		5.96741	11.9348			10
			6.96198	7.95655		5.96741	10.9402			8
			6.96198	7.95655		4.97284	10.9402			3
			6.96198	7.95655		4.97284	9.94568			3
			6.96198	7.95655		4.97284	9.94568			4
			6.96198	7.95655		4.97284	9.94568			8
			6.96198	7.95655		4.97284	8.95111			22
			6.96198	7.95655		4.97284	8.95111			10
			6.96198	6.96198		4.97284	8.95111			6
			6.96198	6.96198		4.97284	8.95111			6
			6.96198	6.96198		3.97827	8.95111			3
			6.96198	6.96198		3.97827	8.95111			28
			6.96198	6.96198		3.97827	8.95111			5
			6.96198	6.96198		3.97827	8.95111			14
			6.96198	6.96198		3.97827	7.95655
			6.96198	6.96198		3.97827	7.95655
			5.96741	6.96198		3.97827	7.95655
			5.96741	6.96198		3.97827	7.95655
			5.96741	6.96198		3.97827	7.95655
			5.96741	6.96198		3.97827	7.95655
			5.96741	6.96198		3.97827	6.96198
			5.96741	6.96198		3.97827	6.96198
			5.96741	6.96198		3.97827	6.96198
			5.96741	6.96198		3.97827	6.96198
			5.96741	6.96198		3.97827	6.96198
			5.96741	6.96198		3.97827	6.96198
			5.96741	6.96198		3.97827	6.96198
			5.96741	6.96198		3.97827	5.96741
			5.96741	6.96198		3.97827	5.96741
			5.96741	6.96198		3.97827	5.96741
			5.96741	6.96198		3.97827	5.96741
			5.96741	6.96198		3.97827	5.96741
			5.96741	6.96198		81	5.96741
			5.96741	6.96198		53	5.96741
			5.96741	5.96741		86	5.96741
			5.96741	5.96741		60	5.96741
			5.96741	5.96741		31	5.96741
			5.96741	5.96741		20	5.96741
			5.96741	5.96741		42	5.96741
			5.96741	5.96741		47	5.96741
			5.96741	5.96741		44	5.96741
			5.96741	5.96741		22	5.96741
			5.96741	5.96741		19	5.96741
			5.96741	5.96741		15	5.96741
			5.96741	5.96741		5	5.96741
			5.96741	5.96741		4	5.96741
			5.96741	5.96741		7	4.97284
			4.97284	5.96741		4	4.97284
			4.97284	5.96741		9	4.97284
			4.97284	5.96741		9	4.97284
			4.97284	5.96741		6	4.97284
			4.97284	5.96741		6	4.97284
			4.97284	5.96741		4	4.97284
			4.97284	5.96741		4	4.97284
			4.97284	5.96741		5	4.97284
			4.97284	5.96741		5	4.97284
			4.97284	5.96741		5	4.97284
			4.97284	5.96741		4	4.97284
			4.97284	5.96741		4	4.97284
			4.97284	5.96741		3	4.97284
			4.97284	5.96741		4	4.97284
			4.97284	5.96741		4	4.97284
			4.97284	5.96741		3	4.97284
			4.97284	5.96741		4	4.97284
			4.97284	5.96741		4	4.97284
			4.97284	5.96741		144	4.97284
			4.97284	5.96741		107	4.97284
			4.97284	5.96741		104	4.97284
			4.97284	5.96741		86	4.97284
			4.97284	4.97284		59	4.97284
			4.97284	4.97284		37	4.97284
			4.97284	4.97284		30	4.97284
			4.97284	4.97284		27	4.97284
			4.97284	4.97284		29	4.97284
			4.97284	4.97284		29	4.97284
			4.97284	4.97284		18	4.97284
			4.97284	4.97284		6	3.97827
			4.97284	4.97284		16	3.97827
			4.97284	4.97284		18	3.97827
			4.97284	4.97284		11	3.97827
			4.97284	4.97284		13	3.97827
			4.97284	4.97284		8	3.97827
			4.97284	4.97284		5	3.97827
			4.97284	4.97284		13	3.97827
			4.97284	4.97284		8	3.97827
			4.97284	4.97284		5	3.97827
			4.97284	4.97284		8	3.97827
			4.97284	4.97284		7	3.97827
			4.97284	4.97284		4	3.97827
			4.97284	4.97284		3	3.97827
			4.97284	4.97284		4	3.97827
			4.97284	4.97284		5	3.97827
			4.97284	4.97284		4	3.97827
			4.97284	4.97284		3	3.97827
			4.97284	4.97284		4	3.97827
			4.97284	4.97284		4	3.97827
			4.97284	4.97284		3	3.97827
			4.97284	4.97284		205	3.97827
			4.97284	4.97284		136	3.97827
			4.97284	4.97284		142	3.97827
			3.97827	4.97284		123	3.97827
			3.97827	4.97284		121	3.97827
			3.97827	4.97284		100	3.97827
			3.97827	4.97284		18	3.97827
			3.97827	4.97284		16	3.97827
			3.97827	4.97284		10	3.97827
			3.97827	4.97284		27	3.97827
			3.97827	4.97284		17	3.97827
			3.97827	4.97284		19	3.97827
			3.97827	4.97284		15	477
			3.97827	4.97284		11	354
			3.97827	4.97284		11	352
			3.97827	4.97284		7	223
			3.97827	4.97284		6	115
			3.97827	4.97284		6	66
			3.97827	4.97284		6	53
			3.97827	4.97284		6	43
			3.97827	4.97284		5	16
			3.97827	4.97284		4	10
			3.97827	4.97284		6	10
			3.97827	4.97284		3	6
			3.97827	4.97284		5	8
			3.97827	4.97284		3	7
			3.97827	4.97284		5	7
			3.97827	4.97284		5	4
			3.97827	4.97284		4	5
			3.97827	3.97827		3	3
			3.97827	3.97827		4	5
			3.97827	3.97827		4	4
			3.97827	3.97827		4	4
			3.97827	3.97827		4	3
			3.97827	3.97827		4	4
			3.97827	3.97827		3	297
			3.97827	3.97827		3	250
			3.97827	3.97827		300	217
			3.97827	3.97827		234	138
			3.97827	3.97827		144	105
			3.97827	3.97827		77	96
			3.97827	3.97827		49	88
			3.97827	3.97827		28	71
			3.97827	3.97827		27	50
			3.97827	3.97827		19	46
			3.97827	3.97827		18	42
			3.97827	3.97827		17	29
			3.97827	3.97827		17	25
			3.97827	3.97827		16	23
			3.97827	3.97827		15	19
			3.97827	3.97827		13	23
			3.97827	3.97827		12	18
			3.97827	3.97827		12	11
			3.97827	3.97827		11	8
			3.97827	3.97827		10	12
			3.97827	3.97827		7	10
			3.97827	3.97827		5	5
			3.97827	3.97827		5	3
			3.97827	3.97827		5	7
			3.97827	3.97827		6	10
			3.97827	3.97827		3	10
			3.97827	3.97827		6	8
			3.97827	3.97827		6	5
			3.97827	3.97827		5	7
			3.97827	3.97827		5	4
			3.97827	3.97827		5	6
			3.97827	3.97827		5	5
			3.97827	3.97827		5	4
			3.97827	3.97827		4	3
			3.97827	3.97827		4	3
			3.97827	3.97827		3	4
			3.97827	3.97827		264	268
			3.97827	3.97827		107	121
			3.97827	3.97827		69	83
			3.97827	3.97827		62	80
			3.97827	3.97827		54	70
			3.97827	3.97827		60	73
			20	3.97827		38	59
			9	3.97827		30	50
			7	3.97827		28	52
			5	3.97827		23	43
			3	3.97827		18	40
			4	3.97827		8	9
			65	3.97827		7	9
			31	3.97827		7	12
			14	3.97827		6	13
			4	3.97827		6	11
			11	3.97827		5	10
			6	3.97827		4	6
			9	3.97827		5	9
			4	3.97827		5	9
			8	3.97827		4	8
			5	3.97827		4	6
			8	3.97827		70	7
			5	3.97827		58	4
			6	3.97827		47	4
			7	3.97827		30	6
			6	3.97827		15	6
			4	3.97827		8	6
			6	3.97827		4	5
			4	3.97827		12	6
			5	3.97827		7	6
			4	3.97827		6	3
			5	3.97827		5	6
			5	3.97827		4	4
			3	3.97827		5	6
			6	3.97827		5	4
			4	3.97827		3	5
			4	3.97827		5	5
			3	3.97827		4	5
			4	3.97827		5	5
			112	3.97827		4	4
			34	3.97827		4	4
			8	3.97827		108	4
			3	3.97827		86	4
			9	3.97827		54	3
			5	3.97827		21	3
			4	3.97827		19	276
			5	3.97827		39	171
			6	3.97827		23	97
			6	3.97827		6	45
			5	3.97827		26	39
			3	3.97827		14	35
			5	178		16	9
			4	137		9	3
			4	40		17	14
			3	33		15	11
			4	12		12	4
			5	9		14	5
			5	4		11	6
			41	24		9	6
			9	8		8	4
			16	8		10	6
			6	4		8	4
			10	11		6	3
			9	5		4	4
			6	9		4	3
			9	6		5	4
			8	4		6	538
			6	8		5	489
			9	4		6	353
			5	6		6	166
			6	5		6	170
			5	4		6	131
			8	4		5	75
			5	7		4	68
			4	7		3	63
			4	5		4	46
			5	4		4	44
			4	3		4	44
			5	5		4	37
			6	5		4	36
			3	6		3	24
			6	4		609	30
			5	5		419	29
			4	4		149	28
			3	6		140	24
			4	3		127	22
			5	3		131	19
			3	5		125	10
			5	4		120	6
			5	4		121	10
			4	5		105	4
			5	4		90	17
			5	3		57	15
			4	5		42	15
			5	4		24	15
			4	83		18	11
			28	60		21	10
			15	21		17	3
			17	14		17	13
			10	5		16	11
			9	18		8	10
			7	9		6	9
			6	11		14	8
			7	6		11	8
			4	7		12	7
			5	8		10	4
			5	10		7	7
			5	6		6	7
			3	5		6	5
			4	5		5	7
			5	8		5	6
			4	5		4	4
			3	5		4	4
			4	6		3	6
			3	8		4	5
			4	6		4	4
			3	6		4	5
			357	6		4	5
			199	4		4	4
			17	4		4	4
			7	6		417	4
			21	4		138	4
			8	6		105	4
			6	4		80	3
			4	4		55	4
			8	5		47	259
			5	5		52	202
			3	4		43	108
			6	5		38	66
			5	4		31	74
			6	3		36	71
			5	4		29	70
			3	5		30	68
			4	4		23	51
			4	4		6	48
			5	3		30	44
			4	54		25	42
			24	30		22	37
			30	9		16	26
			25	32		15	17
			11	14		20	15
			6	25		18	13
			10	13		11	12
			7	8		12	11
			9	10		8	8
			5	12		3	9
			3	6		4	9
			8	9		3	9
			6	6		7	9
			6	5		7	6
			4	5		7	6
			5	6		5	7
			4	4		4	7
			3	3		3	7
			4	5		6	7
			477	3		6	5
			198	3		4	6
			90	6		4	6
			88	4		5	4
			13	5		4	6
			4	3		4	6
			16	4		4	4
			12	3		4	5
			3	5		4	5
			8	5		314	3
			7	149		196	4
			12	101		160	4
			9	28		106	3
			7	15		33	3
			3	9		10	4
			5	6		42	357
			4	6		31	254
			3	7		31	180
			16	9		33	107
			13	6		26	98
			12	6		18	47
			14	6		20	15
			11	4		21	56
			4	3		18	38
			10	3		10	28
			6	4		5	21
			3	5		14	23
			4	3		13	21
			5	3		9	20
			5	3		12	17
			5	6		10	13
			5	5		7	6
			3	4		10	8
			4	5		4	6
			324	4		9	14
			44	5		9	16
			33	5		8	16
			10	4		8	15
			6	27		4	11
			5	23		8	8
			7	15		7	7
			5	7		4	3
			3	5		6	4
			5	7		6	8
			5	7		3	4
			8	5		4	8
			7	4		4	8
			7	3		5	7
			7	5		5	6
			4	5		4	7
			3	279		4	6
			5	198		4	4
			6	109		4	6
			6	77		4	5
			3	47		4	5
			3	47		3	3
			4	28		4	4
			3	17		4	4
			4	42		3	4
			5	44		273	3
			5	36		172	3
			5	30		138	4
			4	24		116	4
				21		107	539
				22		84	315
				16		40	336
				8		64	134
				7		64	121
				4		61	72
				9		31	40
				8		11	33
				6		46	23
				10		34	7
				8		38	23
				10		27	12
				5		33	6
				5		19	6
				6		8	5
				7		4	5
				5		22	4
				4		8	4
				6		30	397
				5		26	297
				6		13	284
				5		13	266
				6		23	226
				7		16	192
				3		7	174
				5		20	140
				4		14	124
				4		6	102
				4		17	57
				4		13	61
				4		16	38
				5		16	12
				5		15	51
				4		12	45
				5		12	44
				4		5	28
				3		3	31
				107		7	29
				18		7	24
				7		10	13
				7		9	17
				7		6	11
				7		7	4
				3		8	14
				6		3	10
				3		6	12
				4		3	9
				5		4	10
				3		4	6
				4		3	9
				3		4	4
				4		6	7
				5		3	9
				5		5	9
				196		5	5
				121		5	8
				63		5	8
				45		4	4
				38		5	3
				28		4	5
				11		4	7
				11		4	7
				8		3	6
				8		4	5
				6		3	4
				5		4	5
				7		4	6
				8		4	5
				4		4	3
				5			5
				4			5
				5			5
				3			3
				6			4
				5			4
				3			193
				4			153
				4			125
				4			111
				4			106
				4			72
				5			46
				5			43
				495			41
				253			38
				169			25
				106			14
				86			20
				75			15
				60			11
				46			4
				39			3
				12			5
				9			7
				7			6
				4			6
				9			6
				4			5
				3			5
				8			3
				6			4
				4			3
				7			4
				5			4
				6			3
				4			4
				5			142
				6			35
				3			9
				5			8
				5			10
				4			8
				4			5
				3			7
				40			7
				37			3
				18			4
				21			5
				17			3
				6			3
				4			3
				5
				3
				5
				3
				7
				7
				5
				3
				5
				4
				4
				4
				4
				4
				81
				29
				26
				14
				8
				20
				19
				10
						Additional replicate
	Figure 3f		Sensitive 0nM insulin	Sensitive 3nM insulin		Sensitive 0nM	Sensitive 3nM		Negative values represent signal intensity at IR puncta that is lower than the average signal of the background
			13.333	34.266		199.667	37.764
			35	21.06		21.092	57
			14.611	23.479		2.5	106.991
			50.485	18.4		57	72.333
			52.714	23.395		99.429	65.954
			20	12.546		53.464	40.5
			46.091	23		90.5	54
			22.571	23.75		122	132.131
			29	29.223		101.2	86.2
			76.467	14.667		215.5	59.857
			28.625	185.411		58.987	97.324
			28.571	45.777		48.402	66.879
			27.111	39.298		413.347	101.223
			40.026	19.71		816.6	33.5
			17.604	27.5		39	84.625
			23.167	29		120.143	203.05
			31.5	29.667		60.542	111
			26.781	27.521		86.111	297.444
			26.842	120.333		44.83	121.167
			13.333	81.938		27	74
			13	29		28.5	74.35
			13.094	54.265		198.429	141.233
			11	164.5		159.469	97.028
			18.688	52.31		106.767	281.412
			50.438	20.77		7.25	46.733
			42.869	36.769		132	165
			35.056	21.43		95.5	197.526
			15.158	407.643		17.125	81.711
			14	52		29	53.156
			20.667	27.474		75	411.846
			18.474	38.628		145.75	228.223
			21.5	15.571		135.615	15.889
			31.263	56.333		364.444	250.375
			18.889	209.656		167.143	124.5
			21.964	17.099		93.625	68.054
			20.383	289.75		150	68.223
			33	321.546		111.944	37.214
			31	14.6		50	76
			30	167.2		34.737	137.796
			11	15.857		6	101.604
			20.286	22.864		134.167	34
			10	24		48.167	66.173
			18.895	14.454		82.223	34.857
			18.333	12.571		51.5	53.391
			82.896	19.463		3.8	81.474
			15.667	23.938		44	60.571
			20.3	35.429		661	61.533
			13.328	66.685		52.564	59.109
			17.933	33		921.4	59.353
			12.6	30.167		151	34.046
			25.147	12.383		63.8	47
			14.295	12.667		31.286	50.23
			17.181	26.5		4	124.333
			18.333	26.5		143.938	17.7
			16.546	17.677		300	27.571
			38.315	109		119.5	20.673
			33.667	25.4		33.143	75.598
			93.012	11.214		98.733	120
			43.094	25.875		53.292	79.25
			34.148	31.25		47	17.75
			20.482	12.777		198.333	56.482
			21.667	25.63		60.25	70.6
			11.5	224.477		30.111	154.622
			12.482	20.223		16.5	43.044
			11.68	19.2		66.8	52.964
			12.6	20		39.875	51
			99.465	29.875		73.667	148.714
			12.781	15.389		49	135.75
			20.024	17.857		23.44	41.25
			28.547	37.286		28	164.8
			19.305	15.712		69.984	70.143
			13	39.105		62.167	52.8
			38.454	11.571		38	47.75
			23.744	13		38.5	79.625
			11	19		104.5	18
			14.057	10		31.875	104.363
			17.96	17		311.5	10.333
			12.167	16.777		2.294	56.412
			14.25	52.81		57.48	75
			42.4	29.779		37.93	73.571
			91.5	14.179		504	152
			46.833	15.5		199.5	369.258
			19	13.721		9.5	88
			91.5	17.37		121	514.448
			28	28.928		34.6	461.573
			13.875	11.6		21.083	31.667
			33.697	31.294		237	52.5
			18.5	64.615		41	44
			24	51.833		37.048	86.434
			20.11	21.875		431.077	111.667
			33	37.833		49.143	145.715
			56.191	25.58		54.866	147.667
			59.154	18.714		76	40
			13.429	88.631		109	123.322
			14.272	29.857		23	158.954
			15.333	12.523		38.1	32.842
			45.596	15.628		110.3	65.223
			38.93	54.167		90.5	219
			33	20		356	44.6
			54.926	22.526		21	58
			11	26.223		857	209.833
			14.5	21.714		-3.143	123
			18.75	21.667		46.038	99.571
			110.087	24.333		57	55
			14.154	9		24.279	124.4
			77.875	34.929		13	37.5
			13.546	16		216.563	70.483
			43.641	9		248.934	167.667
			12.6	36		26.432	36
			13.533	27.98		142.833	213.714
			14.861	49.226		141.44	77.643
			50.5	48.87		48.8	36
			19	19.587		72.75	79.312
			28.615	75.5		254.562	99
			34.56	16.462		26.211	168
			26.476	32.444		38.857	7
			16.972	27.25		18	69.625
			17.76	122		62.024	138.016
			22.667	25.667		19.242	51.102
			17	29		6.5	52.45
			22.539	37		31.742	108.659
			37.875	19.472		33.111	30.667
			32.751	25.041		15.357	49.711
			13.105	20.723		7.6	32.4
			24.771	57.2		16.6	62.379
			19.32	25.294		41.613	66
			13.67	27.759		13	91
			17.8	57		20.5	71.333
			13.2	20.625		31	55.267
			32	49.058		802.438	68
			15.25	28.798		154.25	53.703
			19.667	9.777		43.548	23.366
			16.54	11		50.25	163.852
			10.652	15.105		13.5	201.89
			20.2	75		20.4	18.044
			29.75	20.184		49.5	98.429
			13.736	85.133		123.071	24.929
			37.788	411.438		82.25	78
			11.125	28		559.333	156
			32.044	45.083		22	81.534
			16.5	30.286		54.591	55
			116.673	11.318		19.667	145.914
			17.333	15.48		164.25	120.3
			19.5	66		80	203
			27.4	46		195.462	93.7
			24.5	16.182		65.272	104.392
			11.2	57.5		41	175.898
			24	29.563		54.182	71.223
			12.889	55.819		22.637	74.25
			12.344	18		31	173.794
			23.7	13.765		85.5	178.866
			25.286	13		56.5	87
			12.5	25.321		73	49.25
			41.29	38.437		44.667	135.75
			21	133.6		77.066	78.261
			37.154	79.548		70.388	48
			14.546	88.714		7.286	170.436
			18.836	25.913		74.5	50.588
			22.333	20.523		36	52.789
			11	32.035		31	176
			18.25	26.478		56.5	137.523
			19.538	38.993		11	133.553
			14.78	13.625		20.223	40.25
			11.5	27.333		101.7	30.818
			44	11		219.866	71.667
			17	19.699		59.363	185.714
			46.787	17.479		30.5	98.833
			27	9.357		5.8	163.208
			25.737	16.5		13	231.357
			20.111	32.5		94.541	89.571
			12.409	53.216		188.667	103.2
			21	17.55		1399.05	123
			13.571	22.512		17.675	400.2
			12.667	13.6		17.833	21.926
			24.315	14.1		12.333	77.75
			12.5	46.042		1726.67	56.333
			24.311	49		475.968	33.786
			21.007	11.629		267.667	82
			42.322	14.077		83.889	89
			15.98	67.875		59.333	183.587
			18.5	17.75		143.4	87.833
			17.593	28.6		55	240.8
			27.771	28		14	286.5
			15.755	16.608		107.333	85
			17.529	35.95		99.48	305.187
			24.29	39.667		176.833	39.896
			13.338	13.6		91	66.451
			16.328	23.16		49.7	112
			14.429	12.532		109.25	304
			15.174	14		3.271	23.889
			21.143	11.725		77.857	50.167
			12.327	38.479		40.667	47
			14.632	11.25		31.363	64.5
			22.143	141		190.6	166.5
			81	16.062		152.125	41.008
			18.723	35.19		118.385	37
			28.56	10.454		145.44	55.938
			43.303	32.8		20	30.208
			52.009	10.733		62.2	214
			21.829	17		25.45	131
			15.723	19.036		17.611	28.6
			19.333	54.062		360.6	182
			23.857	14.67		59.373	194
			26.72	14.242		62.75	40
			212.6	34		26.8	85.046
			17.115	25		8.441	115.172
			119.813	13		46.967	88.143
			43	12.361		17.546	36.863
			61.863	12.833		463.2	21
			18.271	20.208		24.95	58.318
			20.75	51.615		84	81
			11	12.263		45.5	145.558
			18.909	405.4		379.777	71.481
			24.643	43.777		9.833	94.682
			65.4	11		114	51.667
			70.167	18.472		66.5	142.414
			19.509	26.667		256	256.352
			20.944	105		86.333	147.632
			17.182	25		96.357	57.294
			18.932	23.5		13.667	183.551
			11	52.5		122.223	52.477
			11.989	15.588		383.25	42
			17.5	16.912		1.6	158.668
			13.75	25.687		71.211	332.292
			18.6	14.225		13.943	230.071
			16	11.5		29	53.714
			32.692	32		365	49.833
			22	50.015		415.2	432
			11.75	16.667		40.875	181
			10.333	16.786		40.4	263.41
			24.164	12.774		60.143	160.713
			20.6	10		44.1	42.167
			20.934	25		49.75	117.716
			19.258	24.5		214.1	53.5
			16.143	200.75		94.8	129.333
			14.75	15.667		108.182	40
			47.857	20.297		50	168.5
			11	25.947		126.5	38.25
			71.7	226		30	180.302
			17.538	12.759		0	70.571
			9.8	10.833		40.284	218.308
			58.143	10.4		95.5	26.333
			14.267	102.667		0.5	93.15
			79	18.642		94.7	101.375
			20.324	12		64.1	23.964
			428.4	12.154		192.5	122.571
			30.8	12.6		66.4	78.635
			20.7	17.944		396.5	76.949
			49	10.938		18	19.75
			15.245	19		356.714	32.701
			40.579	11.105		73.6	168.875
			17	67.731		40	63.333
			13.708	13.889		43.5	38
			64.75	13.409		150.5	49.27
			19.228	23.777		132	33.743
			28	15.794		303.857	55.08
			76.82	22.96		83	72.333
			14.889	13.265		90.786	42.5
			68.7	16.571		69.923	402
			47.75	25.6		53.583	67.917
			35.508	19.284		149.353	350.565
			42	27.711		59.733	80.235
			22.711	17.583		23	150.392
			19.111	19.938		71	276.143
			23	167.845		226.5	302.296
			21.223	27.235		43.4	85.172
			28.5	10.889		224	44.042
			17.667	240.27		56.268	106.319
			11.845	32.25		43.7	42
			32.385	25		17	121.117
			14.25	11.218		11.866	82.6
			18	10.333		43	116
			40	15.5		66	174
			56.667	13.571		72	183.328
			42.447	172.5		22.1	150.6
			28.167	14.218		102.167	174
			15.257	36.5		303	151
			30.97	17.5		77.395	93
			27.553	18.546		16.875	396.25
			27.235	25.75		108.626	272.429
			41.143	21.117		27.286	176.781
			24.415	17.375		620.5	77.75
			33.333	73.4		36	51.167
			18.667	20.745		137.5	57.182
			40	19.363		19.5	129.078
			11.667	54.277		26.25	258.286
			16.289	20.209		32.593	329.286
			29	13.032		85.685	160.628
			15.526	50.2		58.454	242.3
			37.424	12.3		191.714	343.5
			26.757	13		110.875	200.863
			18.625	34.5		44	319.5
			13.75	18.682		154.857	58
			15.827	10.8		444	74.893
			149.5	17.433		199.777	504.308
			16.857	17		31.533	167
			19.143	10		350.714	222
			17	26.213		69.066	116.292
			21.889	86.875		18	75.4
			54.2	404.433		209	106.733
			21.786	13.5		97	57.328
			16.889	18		111.25	88.617
			15	42.104		330	24.154
			73.708	23.23		63.893	134.75
			29.447	165.5		122.4	391.667
			18.969	30.4		326	111.541
			26.167	25.542		145.667	77.718
			29.765	354.941		110.149	180.158
			25.132	20.167		41.5	338.714
			23.462	49.424		10.938	306.333
			45.75	86		21	167.35
			28.2	12.571		44.9	112.5
			27.723	21.23		15.728	219.794
			12.223	68.909		40.5	163.283
			93.6	11		60.083	47.268
			77.5	78.667		32.714	620.5
			17	29.412		16	144.071
			20.619	20.111		28.3	278.615
			204.5	44.395		50	204.333
			16.623	15.667		138.333	158.728
			19.68	12.865		113	617.333
			12.277	32.062		487.75	47
			30	27.562		118	153.796
			25	13.167		205	91.723
			18.556	29.457		34	382.05
			177.167	150.427		70.235	51.1
			47.087	16.934		25.667	44.229
			81.815	17.913		144.5	87.923
			18.556	9		198	292.413
			26.073	22.667		36.319	152
			25.368	14		278.5	251.75
			30	27.25		194.286	164
			29	17		14.772	68.5
			74.796	8		26	52.228
			15.104	23.378		177	207.362
			33.6	9.241		74.85	45.023
			30.479	16.467		77.77	505
			21	11.125		355.5	43.723
			18.667	31.444		59.5	61.2
			21	30		16.667	195
			13.474	14.385		281.849	367.5
			14.333	10.909		129.122	306.096
			134.143	26.143		120.25	302.474
			18.88	26		60	176.093
			25.777	25.8		130	98
			25.6	91		194.77	106.5
			32.714	13.858		36.724	127.947
			54.333	255		26.643	73.866
			25.591	19.429		35.969	99.159
			23.895	13.654		30.143	105.333
			26.062	52		37.25	95.571
			17.069	19.77		105.381	451.213
			41.875	25.143		88	29.818
			33.5	12		188.454	142.318
			22.211	38.875		113	42.357
			13.678	13.667		278.143	79.5
			14.423	51		338.5	122
			25	22.667		30.19	79.889
			23.417	12.793		45.16	94.556
			20.892	22.25		11.223	469
			43.714	13.833		38.714	65
			19.858	49.311		138.733	73
			25.394	12.286		23.526	24.667
			18.73	128.25		164.697	165.04
			26.75	20.77		93	119.615
			15	24.438		18.926	70
			16.8	12.25		10.926	98.667
			23.9	46.556		285	160.842
			52.429	25.277		4045.5	277.148
			22.477	19.195		61.6	202
			132.98	11		45.25	93.559
			17.172	11		349.111	89.223
			25.733	15.182		74.889	126.5
			27.906	44.5		130.698	48.8
			16.214	12.25		319.091	58.8
			13.167	15		303.223	58
			23.392	19.579		63.667	152.51
			25.111	12.4		52.177	810.5
			17	14.093		63.454	189.429
			21.584	33.21		15.5	135.25
			22	91		59.111	87.5
			39.182	12.84		200.556	81.014
			17.996	13.9		319	28.385
			26	26.417		125	122.4
			21.73	17.938		22.473	257.625
			37	17.909		17	88.5
			21	13.5		147.756	61.089
			14.5	45.208		20.465	130.435
			616.667	11.25		54	471.6
			24.621	26.889		23	178.434
			24.443	26.5		70.2	53.111
			19.333	148.733		132.25	67.64
			21.046	42.734		172.182	144
			38.308	22		176.111	150.786
			14.667	19.775		40.281	114.25
			29.419	15.304		111.667	134.75
			19.032	15.286		40.667	220.667
			21.6	337.936		925.4	82.431
			37	18		45.143	44.728
			113.143	22.889		105.8	80.143
			14.275	12		29	296.4
			34	16.667		574.5	76.802
			48.5	29		99.488	105.2
			25.765	21.167		-11.6	45
			15	47.8		52.857	198.5
			12.333	14.7		66.375	89.22
			12.357	21.866		40.546	208.066
			19.125	30.45		35	99.746
			31.294	15		62.429	87.294
			50.292	14.429		256	132.4
			81.042	11.333		78.516	131.759
			14.474	30.667		39.719	126.061
			30.363	20.379		40.571	240.9
			23	11.083		280.333	178.743
			52.305	59.115		323.75	215.059
			12	17.538		57	60.469
			15.178	58.733		215	272
			31.607	26.306		308.5	103
			15.5	85.72		382.571	143.412
			136.833	11		-6.5	75.876
			30	231.714		364	199.976
			15.5	332.803		625.286	550.277
			43	75.827		195.454	44.526
			21.667	14.24		113.562	83.375
			18.167	41.667		43.2	55.25
			33.25	31		433	309.417
			11.823	48.872		56.875	204
			12.953	12.5		44.111	209.75
			28.241	21.647		158.788	142.6
			53.857	68.5		250.2	39.75
			18.533	18.667		32	159.777
			12.571	22.261		113.717	203.995
			18	20.077		48	315.423
			12	40		-8.667	203.8
			49	72.95		148.4	219.5
			29.167	33.193		13.637	336
			18.723	127.382		16	75.111
			18	11.77		6.857	69
			27	54		132.267	128.414
			50	152.75		43.914	176.667
			16.807	14.441		60.556	76.027
			10	37		236.2	114.214
			17.3	19.625		94.375	77.865
			12	144.405		429.5	218.5
			23	12.614		172.218	59.793
			47	52.587		11.454	101.873
			22	14.846		28.5	430
			12.467	17.414		70.5	234
			12	29.468		293.859	57
			18.857	10		124	484.353
			22	21.538		10.714	84.223
			19.466	114.611		5.5	244.333
			25.91	19.267		26	90.7
			11.308	23.741		64.695	59.893
			14	16.5		72.316	60.333
			22.2	11.2		54.385	59.8
			12	36.394		51.5	296.63
			15.831	78.95		207.2	90.2
			65.909	12.835		10.429	215.677
			17.3	13.75		44.75	435.667
			207.75	45.101		123.202	139
			14.527	48.667		189.7	120.625
			18.366	11		75.667	329.192
			45.189	23.111		112.133	156.377
			18.23	11.2		81.56	134
			13	50.363		71.439	129.377
			69	11.75		67.571	41.491
			17.818	232.571		106	54.375
			12.792	75.777		41	80
			18.286	60.527		37.5	242.5
			24.571	14.75		21.2	103.8
			215	17.948		19.4	373
			14.85	165.066		73.667	345.455
			15.333	14.6		176.2	40.98
			43.429	43.953		59.529	271.923
			72.667	31.152		27	145.257
			16.976	11.6		115.75	72
			14	24		47.833	236.25
			76.286	14.6		90.838	106.611
			19.75	29.872		93.108	62.223
			15.759	13.454		98.252	90
			29.27	15		36.479	75
			17.583	12.686		109.714	567.667
			23.091	17.833		121.667	190.5
			65.637	164.2		27	413
			23	14		196.909	403.333
			32	23.071		464.575	162.215
			43.375	29.486		340.333	151.228
			33.909	18.236		41.5	140.926
			43	50.956		41.333	89.808
			13.875	14.489		52.182	206.151
			28.143	25.5		24	496
			119.75	152.281		79.5	158.484
			13.75	9		80.375	171.151
			37.215	10.6		68.419	158.842
			20.25	14.909		242.099	71.75
			16.105	17.735		176.021	387.721
			72.428	12		52	100.5
			10.667	13.273		151.5	110
			17.05	48.774		46.104	384.467
			12.8	10.353		65.026	66
			27.5	31.197		66.248	45.423
			18.2	19.25		69	98.5
			17.25	49.537		122.802	106.667
			15.797	66.091		82.111	124.513
			12	22.637		135	341.5
			36	63.9		119.667	320.556
			14.354	17.333		241.134	506.446
			16.134	88.892		96.143	76.281
			19.25	15.355		274	237.25
			17	62.438		76.084	112.918
			29.429	72		293.857	189
			16.333	56.375		60	208.5
			12	11		75.546	278
			15.818	16		19	85.818
			13	24.402		39.643	227.385
			18.322	35.333		47.333	183.203
			11.312	13.909		178.667	69.833
			16.556	19.692		79.677	104.75
			31.125	23		63.143	25.167
			11	16.5		118	149.5
			14.333	12.909		240.571	121
			14.6	51.766		189.571	119.92
			32	24.971		1459.67	84.728
			153.474	12.875		143.68	342.059
			15	24		206.2	72.64
			13.167	65.143		150.226	55.833
			52	26		50.429	137.889
			25.7	32.18		93.667	225.5
			11	37.275		97.625	249.333
			19	59.667		125	172.5
			13.195	16.75		93.2	94.9
			19.333	69.739		100.333	98.971
			11	22.5		129.3	80.92
			24	12.8		102.657	56
			16	45.315		220.726	515.561
			17.25	28.833		63.571	170.223
			12	14.5		63	216.26
			12.571	78.571		449.667	47.315
			10.5	13.333		74.286	205.74
			19.857	52.757		74.223	37
			20.6	20.143		37.592	39.429
			26.5	38.375		82.41	76.972
			14.272	42.681		16.117	178.762
			14.714	11		248.75	105
			42.358	45.354		164.823	301
			15	15.424		138.4	261.875
			25.197	121.2		248.777	171.125
			42.333	55.15		80	181.444
			21	187		93.667	31.667
			15	11		233.5	42.305
			11	169.333		141	126
			15.903	28.9		48.5	52.5
			16.4	44		141.167	108.2
			13.667	11.5		117.446	106.9
			17.429	10.962		315.111	589.833
			23	13.489		31	150.833
			17.057	20.523		98.5	232.417
			57.556	16.35		80.6	30.529
			12.898	31.951		150.5	326.558
			253	10		193.333	95.266
			14.5	37.904		142	141
			21.292	13.188		226	299.667
			11.688	34.857		152.272	317
			14.942	238.75		54	578.6
			41.934	36		147	53.894
			59.918	19.5		124	190.976
			28.3	29.167		28.667	111.385
			17.938	28.5		223.583	458.438
			15.625	94.402		37.214	124.27
			18.066	13.777		239.513	432
			14.125	80.333		103	76.941
			137.923	88.5		185.8	23.125
			12.709	10.833		136.065	60.5
			13.294	22.421		127.5	21.4
			13.25	13.571		44	56.75
			11	66.292		263.941	264
			28.5	15.833		408.333	149
			21.6	56.637		165	67.111
			10.5	82.5		256.986	94
			15	189		161.75	133.963
			15.481	21.365		73.821	128.25
			15	13.105		39	84.333
			30.727	34.429		142.4	120.777
			20.182	10.235		388.333	71.586
			34.36	138		41.062	76.375
			85.838	137.385		233.5	747
			25.721	54.914		73.921	386.134
			13.5	23		207.444	205.5
			37.5	11		218.5	58.708
			112	85.692		69	25
			14.033	190.857		229.674	73.131
			23.429	28.73		123.211	121.143
			71.167	32.25		139.833	319
			17	12.675		169.625	87.4
			10.792	24.318		148.068	361
			21.5	108.762		59.312	112
			15	51.097		85.571	58.091
			11.637	66.5		61.786	473.75
			275.143	120.608		31	300.333
			26.281	11.75		27.565	21.263
			208.583	11.143		288.926	57
			38.441	11.852		58.5	95.204
			37	36.477		189	293.521
			49.385	13.667		86.4	430.621
			12.412	25.95		101.247	47.898
			16	123		47.921	89.272
			16.25	10.75		221	171.931
			28.188	33.385		22	269.997
			11.2	129.635		103.25	186.5
			36.756	31.292		135.204	22.272
			17.126	42.637		146	101
			16.75	11		56.667	60.223
			11.833	18		73.113	100.97
			23	20.951		75.5	37.306
			50.5	176.2		120	68.476
			12	14.625		124.04	76.25
			17.562	14.5		34.979	193.679
			16.786	17.25		107	233
			12.747	101.429		49	223.143
			16.333	64.826		48.134	405
			14.521	11.737		154	25
			16.923	11.429		386.5	331.556
			13	14.728		317	188
			22	16.979		50.4	78.5
			15.866	21.066		41.333	122.182
			11.741	37.5		343.4	267.111
			18.933	266.333		69	61.75
			12	21.98		42	38.263
			38	109.233		248.5	89.4
			21.062	18.5		163.333	137.6
			32.75	13.02		75	708.667
			11.8	33.333		129.4	325
			19.5	19.206		62	497.875
			55.09	100.571		60.5	84.6
			17.5	16.714		73.4	125.88
			19.429	37.333		146.892	533.75
			15.842	33.667		35.3	106.583
			17.546	82.275		192.934	127.333
			24.538	31.323		18.954	63.8
			25.286	99.223		56.762	230.304
			15	93.341		51.65	114.667
			55.556	33		50	113.267
			34.5	15.4		190	129
			18.66	60.69		42	159.889
			23.143	18.81		171.389	99
			13.556	31		90.25	272
			15.286	213.693		294.474	190.571
			60.588	16.944		134	353
			30.777	19.75		28.077	353.353
			91.714	16		107	326
			27.5	17.265		102.5	162.235
			15	24		29	217
			17.333	21.363		44	764.08
			24.353	104.091		85	189.091
			13.5	51.827		159.526	134
			18.667	38		67.8	52.409
			11	150.069		219	183.226
			20	42.667		611	354
			19.143	46.3		82.214	83
			44	10.625		103.25	61.317
			11.667	10.75		70.951	113.5
			30.921	21.3		80.762	233.333
			25.777	28.697		162	145.521
			39.727	200.8		218	50.083
			11	23.312		135.044	35.875
			15.542	12.167		338.637	54.714
			11.25	18.3		138	98
			16.712	14.1		149.833	200.066
			16.833	14		640	66.444
			14.714	20.6		7.5	99.958
			34.777	12.796		65.75	271.417
			27	70		63	146.35
			50.25	16.917		140.25	80
			22.5	51.032		106.309	81.15
			33.909	42.277		172.716	172
			16.393	14.711		38.1	121.108
			19	11		142.167	193.405
			20.4	43.556		264	123
			48.4	61.021		33.538	64.083
			11	43.105		35.6	86.833
			12	10.5		198.214	126
			14.333	17.538		61	127.438
			17.584	50.286		119	144.756
			26.5	10.9		13.743	127.934
			194	12.75		288.305	56.651
			21.833	15.419		104.071	259.729
			13.037	187.23		181.8	160.143
			15	11.583		22.046	70.692
			12.866	13.383		193.517	175.655
			17	79.146		34	297.896
			11.25	16.969		77.332	51.733
			18.333	70.383		47.883	163
			12.204	11.909		41.88	43.941
			16.67	11.2		10	627.652
			46	10.5		273	120.875
			10.214	10		165	224.75
			15.509	17.167		46.167	276.241
			27.111	37.804		159.846	225
			13.363	13.277		23.777	148.2
			21.286	28.494		30.111	87.75
			21	11.053		48	49.5
			15.75	20.727		47.794	943.667
			20.125	10.667		252.637	192
			10	122.473		83	347.786
			15.111	14.433		119.714	102.28
			48.23	11.5		63.625	315.909
			11	15.711		80.394	636.4
			15.5	28.995		33	129.4
			11.714	29.167		88	110.5
			24.857	25.619		93	163.667
			42.154	12.05		2135.67	61.586
			14	14.5		459.667	190.714
			48.071	19.857		34.733	370
			14.667	13.737		132.223	82.784
			19	12.9		348.25	45.733
			17.75	12.082		83	284.714
			19	39.17		165	86.333
			11	12.7		49.6	158
			18.992	24.5		53.96	292.264
			73.477	17.871		64	183.546
			43.333	171.223		77	165.4
			62.368	35.667		62.492	110
			20.267	15		141.75	240.571
			26.656	65.791		32.942	127.706
			17	25.5		112.483	431.846
			32.333	121.267		143.25	19.9
			12.667	28.25		96.5	81.944
			44	78.093		606.9	67.562
			19.875	10		16.5	203.098
			16.381	123.387		212	141
			13.625	31.8		356.389	112.643
			38.059	20.353		227.048	166.728
			16.6	101.728		116.477	344.766
			68.1	27.015		9.4	260
			14	15.467		144.223	172
			35	17.823		158	61.917
			17.552	25.889		112.5	269.884
			28.5	36		124.417	137
			17.75	14.938		85.8	124.8
			43.728	11		59.333	301
			13.92	17		191.5	238.417
			25	46.643		29	55.066
			30.286	14.188		181.846	356.889
			24.074	31.363		77	447.467
			27.5	19		28	176.5
			13.833	28.643		225.5	95.75
			15.538	18.5		8.894	137.571
			37.425	30.03		66.25	466.333
			45.7	17.923		137.6	43.125
			11.692	14.272		360	131.762
			25.4	55		249.667	146
			19	71		318.562	187.556
			11.571	14.729		131.333	105.667
			226.446	30.8		113.5	609.067
			29.571	11.528		47	163.75
			42.735	24.454		96.667	131.25
			17.8	19.5		101.354	107.27
			13.5	61		113.875	295.444
			22.86	14.661		81.333	199.865
			34.091	16.66		214	38
			12	20		53.174	85.777
			27.647	16.375		3.268	52.125
			16.651	309.75		153.5	64.16
			16.407	101.711		115	158.022
			15.546	30		128	177
			11.188	57.472		51.363	108.077
			271	329		26	401.4
			55.357	19		154.641	26.5
			175.75	14		57.375	264.883
			18.549	14.25		53	59.9
			16.384	16		177.5	377.444
			16.375	23		77	96.559
			19.129	15.085		209.25	46.235
			39.912	26.75		371.167	23.625
			16	18.25		156.752	307.389
			43.667	21.974		158.188	176.628
			41.705	29.243		18.86	31.254
			140.714	31.667		89.438	206.2
			79.391	16.429		31.25	137.643
			19.272	86.604		243.607	1113.5
			29.571	30		10.785	292.889
			14.889	23.091		72.167	48.271
			16.733	26.357		22.75	34.318
			45.5	35.857		61.223	175.813
			19.917	81.958		75.111	46.238
			77.714	14.714		86.833	46.5
			18	17.333		34.059	201
			24	31		85.385	76.692
			65	17.043		203.42	270
			32.781	16		85.333	480.2
			31.069	34.215		62.667	274.5
			67.667	59.667		88	241
			17.333	40.583		162.892	419.879
			20.6	19		65.883	41.333
			27.125	86.75		11.706	139.75
			15.813	102.25		73	136.25
			51.64	282.263		560	125
			57.956	26.5		50.2	233.154
			12.889	20.333		426.182	207.75
			20.333	12.272		7	284
			48	118.728		91.079	108.66
			117.634	12.088		66	40.188
			166.571	22.114		89.833	437.105
			30.725	19.056		48	5.333
			18.571	52		197.875	235
			14.857	27.094		172.663	178.5
			37.4	19.134		571.5	307.75
			12	20.114		11.833	73.967
			18.143	88.92		130.956	121
			21	33.345		114	240.938
			12.25	33.464		32.75	106.622
			17.252	115.2		56.75	63.333
			12.133	17.125		74	38.231
			12.297	33.263		112.5	54.917
			36.527	36.064		89.666	100.833
			15	29.984		47	117.667
			11	100.091		22.75	85.25
			12.389	43.615		95	30.714
			13.52	15.588		60.772	48.568
			36.143	23.833		63.333	305.821
			16.721	21.087		179	149.224
			12.714	38.2		29	54
			8	76		-0.844	60.556
			29.25	172.61		93.841	110.5
			21	49.571		71	52
			12	27.5		104.653	313.333
			57	20.5		354.929	72.2
			31.5	47.5		133	88.5
			17	158.859		80.333	23.538
			26.5	44.938		81.318	382.375
			18.092	76.6		130.077	66.2
			36.833	19.814		54	62.413
			88.279	24.667		5.333	148.583
			15.214	31		96.5	80.747
			23.8	19		5.167	110.227
			29.975	15.5		29.683	105.2
			29.435	30.9		55.05	173
			51.8	22.816		4.5	46.707
			15.235	56.344		70.507	61.559
			28.546	189.237		43.75	16
			31	40		105.444	196.25
			19.3	35.833		128.142	211.799
			11	38.5		5	74.134
			12.333	19.281		502	39.5
			14.25	44.85		10.714	64
			33.667	150.139		3.533	11.889
			34.342	16.588		110.695	117.25
			19.143	85.333		69	29.071
			29.875	16.093		299.066	90.625
			47.2	45.019		30.51	202.077
			12	175.624		561.75	29.282
			26.737	19.315		64.571	93.5
			21.444	21		29	30.667
			15.69	23		101.415	119.5
			15.049	11.333		79	194.4
			29.812	26.462		261	127.043
			115	38.6		52.647	69
			36.143	32.654		103.7	54.9
			13	53		87.5	29.38
			17.875	33		88	50.651
			19.5	94.706		178	231.885
			31.75	189.9		222.625	116.5
			21.305	28		55.296	67.213
			41	26.75		716.4	77.25
			35.8	46.786		59.911	41.292
			59.714	23.256		204.75	100.005
			11	42.044		102.909	107.056
			25	25.286		39.546	44.333
			15.818	45.405		22.667	78
			22.394	52.631		49.5	42.833
			44.333	42.772		129	63.641
			31.429	36.5		221.402	182.885
			22.5	35.2		100.357	191.286
			14	86		49.875	103.5
			17	13		148.75	166.667
			125	47		66.12	66
			73.363	53.667		117.5	38
			18.541	56.976		259.5	102
			34.953	119.152		25.818	88.735
			48.5	25		371.692	39.771
			48	47.651		268	99.2
			18.372	58.199		32.913	95.105
			30.674	30.454		8.728	144
			24.396	33.566		52.75	144.842
			12	13.608		71.762	482.6
			68.357	17.568		186.462	108.77
			17.2	33		29.588	119.857
			20.104	28.061		17.238	132.195
			20.167	59.748		63.75	119.5
			23.483	38.8		52.979	73
			20	19.054		208.967	46.637
			15.389	39.667		43.8	237.5
			22.132	271.8		205	21
			40.2	86.833		73	90
			11	13		207.326	439
			11.5	71.31		13.5	190
			31.5	11.23		55.308	54.5
			11.5	24.75		205.5	19.684
			27.337	34.789		16	110.5
			27.25	28.556		32.272	55.022
			12	11.583		33.333	79
			14.625	33		52	74.5
			45.375	35.654		55	143.5
			10.889	19.259		37.75	41.5
			18.333	11.097		88	127
			22.975	11		48.336	174.228
			16	16.84		276.667	231.812
			27.333	58.3		46	53.5
			12	31.6		259.6	240
			12.485	63.109		98.18	136
			20.75	13		90	11
			13	17.8		135.4	33
			12.667	49		30.681	164.991
			12	56.429		231	267.6
			34.003	67.516		45	261.968
			13	192.292		213.355	151.5
			34	18.385		25	166.11
			33.111	139.281		29.5	58.829
			28.23	39.167		164.5	25.75
			13	19.869		109.255	125.842
			17.64	163.6		21.375	237.056
			89.259	14.625		37.194	154.019
			29.743	48.2		114.692	128.923
			17	54.467		89.556	314
			12.5	60		105.167	61.5
			50.556	76		33.5	39.944
			22	30.75		191.333	44.5
			37.333	31		133	36.5
			11.143	35		61.4	324.404
			19.667	23.521		472.091	346.133
			32.075	14.625		52.667	115
			23.652	176		62.219	192
			32.25	87.167		131.083	143.375
			74.417	55.889		37	153.333
			11.125	80.944		43.557	35
			126.6	19.625		26.767	208.624
			16.333	23.75		149.871	27
			20.76	15.607		123.596	558.5
			31.205	40.5		93.398	64.55
			14.429	30.714		418	24.857
			12.675	36.5		79.667	325.857
			31.5	51.694		100	555.286
			17.48	39.181		57.5	213.929
			28.86	64.564		98.5	370.5
			143	22.667		251.405	140.167
			47.521	22.125		61.786	36.25
			107	25.23		105.8	115.75
			60.214	16.877		240	444.288
			15.15	21.5		91.812	233.25
			19.889	52.811		791	36.167
			35.826	22.5		177.131	185.978
			15	11.23		114.4	85.333
			18.789	31.667		203.5	97.156
			18.765	64.708		-2.079	33.5
			41.851	15.5		106.72	131.96
			17.096	21.286		96.643	419.369
			73.667	18.2		29.396	206.667
			18	21.286		30	604.538
[truncated: 10,314 more rows]
[truncated: 13 more columns]

## Sheet: Figure 4
	Figure 4b		Plasma membrane				Cytoplasm				Nucleus
			Sensitive	Resistant	Resistant metformin		Sensitive	Resistant	Resistant metformin		Sensitive	Resistant	Resistant metformin		An arbitraty lifetime of 150s was given to clusters with lifetimes >100s for representation purposes. These data were excluded from statistical tests.
			16.3	63.1	33		11.2	25.3	42.4		14.2	15.7	6.6
			33.3	33.4	20		11.9	19.1	54.1		4.45	13.3	4.6
			43	29.5	10.5		19.1	60.3	65.7		9.4	7.2	11.7
			24.5	49.6	1.6		14.3	11.3	20.5		2.25	17.1	30.9
			2.4	32.3	0.75		8.85	17.3	19.4		1.25	6.9	7.4
			8.6	12.4	2.9		3.85	17.6	11.5		0.95	4.75	11.6
			22.9	19.2	4.65		14.9	5.4	7.95		11.5	2.9	0.9
			4.35	16.6	1.25		1.2	11.9	38.6		0.95	30.1	6.35
			2.6	10.5	0.7		8	4.35	1.6		0.65	5.8	16.5
			5.75	26.2	3.3		1.95	58.1	6.2		0.55	32.6	6.15
			12.3	6.3	7.7		0.95	45	22.6		0.75	13.1	1.4
			0.55	15	3.35		2.1	36.7	5.5		7.55	28.6	0.55
			5.1	18.5	1.25		6	33.2	9.05		4.15	11.5	3
			13.2	28	1.15		4.5	42.3	11.2		0.55	15	7.75
			7.8	23.8	26.9		11	24.8	6		37.5	3.7	20.1
			12.6	15.4	23.2		2.5	23.3	0.85		14.4	15.6	1.1
			1.15	14.3	15.2		5.5	18.1	12.9		18.6	11.3	10.3
			4.5	18.7	1.45		37.9	37.1	13.7		3.3	5.7	26
			9.9	20.8	27.2		20.7	43.8	8.15		24.4	8.3	0.6
			17.5	12.7	46.7		1.9	19	3.15		5.15	3.55	19.7
			5.2	24.1	32.9		24.3	18.9	4.7		4.05	7.25	16.3
			1.25	3.75	28.1		4.65	20.2	10.1		1.45	5.6	1.95
			14.3	0.7	10.3		9.2	34.3	7.75		4.1	1.05	4
			6.15	1.15	6.1		12.3	18.2	2.75		1.5	2.25	0.5
			4.8	1.4	24.3		5.65	24.2	2.5		0.9	4.45	1
			0.65	1.95	10.1		0.6	39.7	6.05		0.5	36.4	3.55
			20.8	9	2.7		1.1	31.7	13.4		23	19.4	4.3
			0.65	6.1	2.5		21.2	18.4	7.7		2.9	0.65	3.1
			1.4	1.4	10.5		5.95	27.5	25.8		8.7	5.35	6.9
			5.1	0.9	16.8		4.3	21.7	44.7		9	59.5	0.95
			2.4	6.75	9.75		7.2	6.7	5.2		9.5	11.1	0.9
			1.4	3.15	39.3		7.5	6.55	5		6.3	4.85	0.95
			13.9	40.1	26.2		1.55	7.25	38.7		0.9	2.25	3.4
			3.7	36.4	31.7		11.2	7.7	9.75		6.7	13	4.5
			5.55	29	25.3		12.9	9.9	21.9		2.7	3.2	0.5
			0.9	27	6.2		5.05	6	17.8			3.15	150
			12.3	32.4	19.6		18.9	5.3	8.55			1.3	150
			5.05	39.1	9.75		0.95	4.65	14			55
			1.15	17.9	8.7		2.55	13.2	23.2			1.3
			15.6	7.6	8.25		6.3	16.2	3.65			1
			3.8	6.4	2.4		11.3	15.1	8.7			22.8
			1.85	18.9	4.6		0.9	10.4	2.8			8.05
			15.5	14.5	3.15		4.3	17.3	6.25			13.3
			4	11	5.4		4.35	15.3	1.6			10.5
			34.4	27.1	7.1		2.4	11.3	8.9			20.6
			4.95	31.1	14.8		40.8	15.6	17.3			9.4
			5.45	11.3	3.4		15	15.3	1.3			5.15
			2.9	10.1	21.5		5.65	11.3	3.7			19.2
			9.05	9.15	24.3		21.9	2.45	1.35			1.05
			2.7	4.9	10.8		26.4	9.25	3.15			2.45
			1.85	2.05	27.1		3.9	2.4	2.65			3.95
			4.6	7.7	16.1		4.45	0.7	3.8			2.15
			7.35	2.1	15.1		5.5	6.55	3.25			19.6
			1.8	1.6	18.1		3.4	17.8	1.05			2.45
			30.9	14.3	9.55		3.5	12.5	4			68.35
			21	7.7	35.3		3.1	14.1	4.2			24.85
			12.7	8.65	0.95		1.15	13.8	64.2			150
			10.1	3.35	12.1		5.5	3.3	26.2			150
			1.3	0.95	3.75		1.25	0.6	6.35			150
			4.25	5.3	18.7		10.6	3.7	25.7			150
			4.2	2.3	2.8		4.2	16.1	12.4			150
			3.45	3.4	37.2		1.65	26.1	8.4			150
			0.95	4.05	10.3		3.05	51.7	29.1
			2.9	2.55	5		8.2	58.1	15.1
			2.2	1.25	9.05		18.6	52.4	46.5
			1.15	7.2	12.7		3.95	20.9	20.1
			13.2	3.8	7.05		4.1	54.1	8.55
			3.75	1.1	5.7		6.1	4.85	8.15
			1.4	10.3	9.5		10.2	39.1	1.4
			7.85	5.45	4		8.35	50.2	3.05
			6.6	5.4	6.45		3.2	10.1	18.6
			1.15	0.7	3.5		8.95	17.8	6.35
			1.45	2.5	4.9		6.45	39.2	5.8
			5.25	11.4	3.3		2.05	20.6	4.15
			1.4	7.35	5.2		2.75	38	4.05
			10.2	1.3	17.1		7.75	12.8	7.55
			5.85	38.1	7.4		42.7	9.4	5.75
			5.4	23.5	3.25		27	5.65	9.75
			1	15.1	6.15		18	2	1.35
			10.8	11.7	13.8		21	21.2	4.95
			1.85	0.75	9.25		14.1	4.35	2.6
			4.35	31	12.6		6.2	5.5	5.75
			9.75	29.5	7.7		11.7	1.95	3.05
			30.8	33.7	1.9		3.2	4.7	26.1
			15.6	9.55	10.8		6.55	6.65	19.8
			1.55	23.6	1.25		4.15	1.45	23.9
			4.05	32.5	29.7		31	10.5	28.3
			7	13.4	20.2		10.8	12.2	49.2
			4.15	7.3	0.75		49.7	5.6	58.1
			4.55	11.3	8.15		7.65	9.3	20
			2.65	7.4	3.6		18.7	1.3	26.2
			5.65	11.7	11		9.6	2.15	12.5
			2.85	2.9	17.3		7.9	5	20.6
			1.5	6.65	3.85		4.7	9.55	9
			1.1	4.8	4.4		12.7	1.55	8.95
			3.75	2.45	4.15		12.1	2.4	1.25
			4.2	3.7	1.05		6.95	5.5	11.2
			5.6	1.05	7.75		6.6	1.45	1.5
			150	0.95	10.6		7.6	11.1	16.5
			150	2.5	7		4	0.9	8.9
			150	20.8	3.15		1	64.3	14.8
			150	3.75	8.8		12.4	36.5	13.5
			150	18.7	5.15		35.5	33.8	8.7
			5.85	14.2	5.9		26.6	25.4	9.8
			4.2	27.3	1.9		15.3	36.9	6.45
			10.1	11.1	1.6		40	32.7	14.4
			1.25	4.45	0.95		33.9	42.1	4
			23.6	19.8	13.2		27.6	40.3	10.4
			5	6.75	0.6		36.2	31	3.8
			5.8	0.8	7.6		2.65	14.2	9.4
			10.95	17	150		13.1	34.6	5.3
			0.75	1.35	150		18.3	32.5	48.4
			4.9	9.35	150		19.4	37.3	36.4
			18.5	16.3	150		7.3	59.1	16.2
			0.75	22.8	150		11.9	21.4	57.3
			12.7	19.4	150		28	13.8	39
			4.5	1.4	150		4.7	54.3	30.1
			14.05	4.55	150		4.5	33	5.35
			1.65	1.45	150		8.25	12.8	24.2
			9.45	2.55	150		13.4	19.1	12.8
			3.85	2.25	150		8.5	27.7	8.8
			4.5	4.65	150		13.1	27.8	9.85
			1	5.9	150		2.35	14.2	2.9
			4.75	11.7	150		1.7	5.25	10.5
			2.7	4.55	150		0.55	6.9	7.85
			8.7	12.8	150		11	6.5	23.4
			0.85	0.9	3.9		150	4.55	5.7
			3.8	3.85	1.7		150	8.4	4.9
			1.2	2	11.35		150	14.6	9.4
			13.05	8.85	8		150	14.9	4.5
			1.7	9.05	14.2		150	1.25	8.85
			3.25	15.2	5.05		150	5.1	2.4
			16.05	19.6	1.65		150	2.85	5.05
			7.05	1.95	0.85		150	2.15	3.9
			10.4	3.75	4.4		150	13.9	8.9
			10.45	26.5	0.75		150	9.4	9.4
			13.95	21.4	3.95		150	11.7	5.95
			0.55	17.1	5.4		150	16	0.9
			11.4	8.35	3.15		150	2.2	7.75
			5.05	14.3	11.25		150	7.85	3.8
			3.15	22.1	3.35		150	2.6	53.6
			2.15	28.9	0.65		1.25	4.25	14.7
			9.5	4.15	2.45		1.7	2.7	49.7
			9.45	2.05	7.55		21.4	5.85	40.2
			1.8	1.5	3.65		18.85	4.5	33.1
			3.55	13.1	1		2.75	7.75	6.95
			1	0.9	6.3		1.15	2.3	5.75
			7.05	20.2	2		2.8	2.75	5.4
			6.5	20.8	3.65		11.1	14.6	6.05
			5.05	35.9	0.5		33.5	8.55	25.2
			5.25	58.1	4.9		8.65	0.85	14.8
			6.55	53.7	9.55		26.8	1.1	10.6
			10.95	39.9	3.65		41.2	1.35	5.7
			8.1	32.9	2.05		1.3	4.85	41.4
			7.8	28.6	0.55		2	5.2	33.4
			1.55	9.85	3.55		7.5	10.2	20.6
			8.4	9.65	1.2		28.85	40.1	17.2
			15.6	15.2	8.15		6.05	28.6	26.9
			9.5	6.85	1.75		8.65	52.7	13.8
			8.5	10.1	13.75		0.85	17.2	8.9
			7.05	13.4	1.05		47.35	19.4	8.3
			0.75	16.3	8.75		1.85	48.8	24.1
			11.25	20.9	11.75		2.65	41.3	10.8
			2	3.8	11.5		2.3	39.1	2.55
			1.7	17.9	11.35		23.25	18.7	5.7
			1.15	1.95	5.55		17.95	17.9	3.65
			1.85	6.3	2.5		2.85	1.6	4
			3.55	8.4	0.6		5.2	25	3.8
			14.55	11.7	0.65		0.55	9.4	6.2
			7.3	1.95	11.25		1.1	11.5	5.7
			6.2	2.2	8.8		10.05	14.7	9.9
			7.1	10.8	40.3		1	22.2	6.15
			3.1	16.9	36.7		3.45	9.4	10.2
			5.9	3.45	9.1		2.05	39.5	21.1
			1.5	4.35	1.1		0.65	20.1	14.2
			4.7	3.75	1.45		0.8	26.6	23.4
			14.75	8.25	8.65		2.35	22.2	17
			2.05	5.85	3.15		2.35	10.6	3.85
			3.2	4	0.6		3.05	7.15	16.5
			2.2	12	13.25		0.75	15	13.5
			4.8	1.8	8.75		11.55	4	3.05
			7.8	12.4	16.65		1.5	16.4	1.5
			12.3	11.3	1.7		24.95	3.95	5.8
			3.45	27.1	0.95		2.75	3.7	0.85
			5.75	51.4	9.2		0.6	13.6	5.55
			7.8	9.85	12.85		1.15	3.9	4.25
			1.65	2.55	24.3		10.8	14.3	12.9
			17.9	2.6	10.8		1.4	2.55	10.9
			2.7	5.75	2.65		5.85	2	13.8
			2	6.95	5		9.2	12.5	1.55
			5	8.85	16.95		7.15	11.5	3.2
			3.95	27.1	25.4		7.6	2.05	6.05
			5.35	11.8	15.5		9.6	12.2	65.4
			1.2	6.7	0.8		43.5	9.15	58.3
			2.8	2.55	12.05		14.3	8.55	2.75
			4.55	7.2	0.95		1.2	4.7	9.45
			0.8	3.35	9		4.7	3.4	5.2
			7.2	34.6	3.35		6.55	1.65	4.8
			21.65	19.1	7.5		0.55	8.35	1.75
			11	41.5	1.45		9.4	3.5	18.5
			5.5	7.95	13.45		9.7	5.8	18.9
			1.9	16.8	1.75		8	28.3	18
			42.95	17.3	0.6		11.85	47.5	2.85
			17.2	59.4	12.9		7	10.2	2.75
			29.7	18.9	14		27.45	56.2	11.1
			1.65	7.6	11.25		11.65	16.8	150
			1.45	15.9	30.9		7	42.4	150
			0.75	5	1.45		6.2	44.9	150
			6.7	25.3	11.7		12.95	33.4	150
			11.8	18.1	65.35		4.2	5.2	150
			3.85	31.3	18.5		5	28.1	150
			1.15	12.9	2.15		1.95	28.2	150
			4.65	26.6	3.15		1.75	30.6	150
			0.55	9.15	17.5		21.6	24.1	150
			0.6	14	3.65		3.75	54.5	150
			0.85	5.5	0.5		5.1	15.4	150
			8.4	14.8	4.35		1.65	35.7	150
			7.4	13.2	8.8		0.7	12.9	150
			0.55	4.4	3.05		0.6	34.2	150
			8.35	20.4	4.35		4.2	21.6	150
			9.7	30.4	1.7		4.6	13.9	150
			3.3	17.6	11.75		7.1	3.1	150
			4.75	7.3	11.5		5.55	13.2	150
			2.75	8.3	2.25		150	3.95	150
			10.7	3.25	150		150	22.2	150
			13.6	5.4	150		150	24.2	150
			13.45	2.05	150		150	1.2	150
			8.8	13.3	150		150	2.3	150
			1.25	3.45	150		150	5.15	150
			8	3.65	150		150	8.75	150
			1.25	12.3				3.15	150
			18.1	3.7				7.55	150
			10	8				13.9	150
			4.3	1.5				2.2	150
			5.15	3.05				10.5	150
			4.05	31.3				4.15	150
			1.8	20.3				3.55	150
			8.5	19.2				52	150
			10.8	17.9				53.5	150
			0.9	21.6				13	150
			0.95	20.4				43	0.55
			0.55	13.9				40.1	27.9
			0.55	2.1				23.6	7.05
			4.1	10.6				6.25	7
			7	36.7				18.6	7.25
			2.3	1.65				4.05	36.3
			2.05	3.1				4.2	20.3
			1.65	11.8				53.2	11.6
			2.1	2.4				23.6	1
			4.7	12.2				17.5	29.6
			4.7	4.5				19.6	16.9
			8.35	3				10.2	3.05
			8.05	1.35				7.2	3
			0.8	2.95				7.45	0.55
			4	8.2				10.6	4.75
			4.45	10.4				4.95	3.35
			3.3	1.15				13.3	19.2
			4.05	4.2				11.4	7.25
			4.3	1.35				4.5	10.55
			10.3	5.7				4.35	27.5
			2.55	16.5				0.95	10.6
			4.4	10.2				8.95	0.65
			11.55	0.85				3.4	4.2
			5.8	2.05				0.9	2.8
			4.05	22.7				2.95	1.35
			5.6	45				3.8	0.9
			14.3	20.9				4	0.85
			29.7	59.3				4.65	8.65
			9.8	25.4				5.65	9.55
			8.2	5.8				24.1	1.2
			3.2	20.4				37.6	3.75
			3.2	18.2				21.1	0.9
			10.7	11.8				9.85	11.25
			7.4	48.1				11.6	1.9
			0.65	6.3				44.7	51.45
			1.3	13.3				29.6	4
			2.9	7.4				17.4	4
			2.45	9.9				9.1	8.15
			3.45	11				6.05	20.3
			2.5	8.65				15.9	10.1
			4.2	11				23.1	11.9
			4.2	1.8				19	70.05
			8.25	9.25				22.8	2.95
			1.3	2.05				15.9	18.75
			1.7	15.4				14.8	61.95
			3.15	3.35				8.6	8.75
			2.35	11.5				5.15	16.65
			4.05	10.4				2.25	3.8
			150	4.7				20.3	1.15
			150	5.4				9.85	0.65
			150	6.5				2.55	10.5
			150	7				6.3	0.75
			150	5.8				2	3.95
			150	4.4				9	0.75
				5.3				6.95	2.4
				32.6				4.25	4.75
				20				29.9	8
				6.45				9.45	12.2
				16.3				9	150
				9.1				6.9	150
				4.8				20	150
				4.55				14.6	150
				15.8				16.3	150
				20.5				2.9	150
				30.5				5.85	150
				15.6				11.8	150
				37				6.5	150
				10.4				4.6	150
				13.9				24.8	150
				12.3				33.7
				5.55				32.3
				41.7				66.1
				33.9				26.3
				24.8				21.2
				23.6				0.8
				8.35				16.1
				7.6				9.25
				13.8				11.1
				6.8				4.15
				18.2				11.2
				7.75				16.1
				1.15				6.65
				6.6				5.9
				9.6				0.75
				7.05				14.2
				19.3				29.4
				8.9				54
				8.7				55.6
				2.15				37.9
				9				15
				8.7				14.2
				4.35				31.6
				8.55				26.9
				5.2				16.2
				1.25				20.3
				2.4				9.65
				150				7.45
				150				11.8
				150				9.1
				150				15.4
				150				10.2
				150				3.05
				150				11.2
				150				15.6
				150				7.15
				150				6.3
				150				8.55
				150				4.3
				150				12.2
				150				15.9
				150				7.65
				150				9.5
				150				39.8
				150				34.1
				150				35.2
				150				12.9
				150				4.3
				150				14.2
				150				10.5
				150				12.5
				150				33.8
				150				52.4
				150				60.2
				150				27.9
				150				39.7
				150				34.4
				150				9.4
				150				16.6
				150				16.2
				150				16.5
				150				15
				150				62
				150				35.6
				150				23
				150				12.1
				150				15.1
				150				7.3
				150				5.7
				150				23.1
				150				16.8
				150				5.45
				150				5.3
				150				10.8
				150				0.8
				150				13.8
				150				2.5
				150				11.9
				1.8				7.95
				0.8				6.5
				2.3				12.9
				3.85				10.4
				1.85				1.45
				0.6				9.05
				8.6				0.9
				10.2				44.5
				12.15				27.1
				0.7				33.3
				3.1				60.1
				8.55				13.8
				13.25				45.1
				9.2				52.7
				0.55				18.3
				4.25				31.5
				2.55				24.4
				7.6				16.6
				11.55				25.1
				4.15				26.7
				15.2				16.5
				26.95				15.8
				0.8				17.2
				14.4				2.2
				12.5				8.7
				1.95				9.8
				2.6				3.75
				0.85				5.55
				6.45				7.75
				4.9				1.75
				0.55				14.7
				9.2				7.25
				27.05				8.85
				2.35				0.95
				3.85				7.55
				32.7				19.3
				8.2				1.15
				5.05				22.7
				14.1				0.85
				4.6				0.75
				2.5				3.55
				0.95				11.1
				3.35				3.75
				1.85				4.15
				7.2				4.85
				1.5				12.6
				2.95				18.7
				3.35				13.9
				8.3				8.4
				40.75				8.25
				2.4				14.2
				31.35				5.1
				4.65				42.2
				6.15				24.6
				0.65				22.5
				6.15				26.9
				0.95				35.2
				22.05				10.5
				8.65				4.15
				14.85				14.5
				10.2				18.6
				11.05				2.9
				4.3				26.8
				7.7				20.1
				0.75				1.2
				9.65				5.2
				10				15.2
				2.6				1.95
				11.05				8.6
				3.6				3.85
				5				1.1
				12.85				5.05
				2.1				5.8
				5.35				1.4
				0.75				11.3
				1.35				50.2
				2.15				15.9
				9.35				37.3
				4.9				59
				0.85				10.6
				1.35				13.1
				2.65				36.1
				3.15				12.8
				2.3				11.6
				9				23.2
				0.9				7.05
				0.55				5.3
				12.25				7.65
				5.85				6.95
				4.55				4.75
				7.85				6.05
				11.65				11.1
				10.1				8.55
				1.05				7.55
				6				7.6
				31.5				16.6
				6.3				25.2
				14.4				19.3
				150				33
				150				47.6
				150				11.7
				150				33.9
				150				43
				150				4.65
								10.2
								3.95
								5.6
								19.4
								16.1
								15.8
								44.1
								12.8
								14.6
								39.7
								25.7
								2.7
								10.3
								54.9
								6.7
								17.5
								23.7
								1.15
								3.4
								4.55
								6.2
								21.4
								1.1
								14.9
								6.7
								4.8
								4.75
								6.35
								2.75
								18.7
								9.05
								19.3
								6.6
								1.9
								2.35
								0.85
								8.45
								4.5
								12.4
								14.7
								4.55
								3
								4.6
								6.15
								1.05
								9.45
								9.05
								3.55
								13.4
								3.35
								3.8
								3.55
								2.15
								150
								150
								150
								150
								150
								150
								150
								150
								150
								150
								150
								150
								150
								150
								150
								150
								150
								150
								150
								150
								150
								150
								150
								150
								150
								150
								150
								150
								150
								150
								150
								150
								150
								150
								150
								150
								150
								150
								150
								150
								150
								150
								150
								150
								150
								150
								150
								150
								150
								150
								150
								150
								150
								150
								150
								150
								150
								150
								150
								150
								150
								150
								150
								150
								150
								150
								150
								150
								150
								150
								150
								150
								150
								150
								150
								150
								150
								150
								150
								150
								150
								150
								150
								150
								150
								150
								150
								150
								150
								150
								150
								150
								150
								150
								150
								150
								150
								150
								150
								150
								150
								150
								150
								150
								150
								150
								150
								150
								150
								150
								150
								150
								150
								150
								150
								150
								14.85
								15.25
								20.6
								1.2
								1.4
								0.55
								19.3
								1.35
								0.8
								45.5
								40.75
								39.05
								15.15
								8.05
								0.65
								4.2
								7.45
								4.75
								21.65
								4.95
								14.25
								17.25
								2.6
								5.85
								14
								1.65
								1.25
								18.1
								5.5
								1.1
								29
								8.25
								3.2
								22.5
								4.35
								34.95
								20.75
								3.15
								51.1
								15.85
								22.6
								5.85
								43.6
								3.6
								1
								1.1
								3.6
								0.5
								17.05
								1.8
								0.85
								11.85
								14.9
								1.1
								24.4
								11.8
								9.45
								22.6
								0.85
								0.65
								0.85
								4
								150
								150
								150
								150
								150
								150
								150
								150
								150
								150
								150
								150
															Another replicate
	Figure 4c		Sensitive	Resistant	Resistant Metformin										Sensitive	Resistant	Resistant Metformin
			17.373	-7.427	14.625		Negative values represent signal intensity at IR puncta that is lower than the average signal of the background								27.6	1	10.692
			33.667	1.5	6.765										27.047	-7.835	5.667
			23.907	-3.143	-4										28.5	-6.223	4
			20.2	-8	-3.75										38	-7	2.8
			-0.143	-6	2.483										25	-7	1
			-6	-6.667	1.312										4	2	14.667
			-8	-6.625	-2										15.5	-3	-1.6
			20.25	-11	-13										-0.2	-12	7.154
			17.223	1.429	8										44	7.72	-7.25
			34.75	-3.5	-2.25										-7.75	-7.556	-15
			11	-1.5	31										2	-6.158	34.944
			10.143	-9.806	0										9.975	-6.833	-7.385
			11.519	6.5	-10										-7	-1.647	97.159
			6.25	-7.777	-5.5										37.223	17.625	-7.934
			4.667	-6.416	12.333										76.818	-6.333	-9.526
			41	-6.571	-15.833										6.625	-3.911	-5.154
			9.375	-1.889	-14.5										15.583	10.25	1
			-5	15.923	32										21.833	28	-11
			-0.357	9.5	6.647										9	-16	10
			152	-6.333	-3.546										0.373	7.998	2.167
			-6.5	-4.259	-1										24.223	12.884	-2
			3.5	-10	10										6	-4	-8.588
			15.8	8.091	2										-17	11.917	-1
			37.1	29.833	-1.667										-2.619	-3.105	-1.25
			18.5	7.573	-11.5										9.562	-3.75	17.772
			77.627	-16.5	11										-0.223	-3	9.833
			13.454	13.074	-6										-1.667	3	-1
			22.786	6.333	-0.5										-10.021	22	-0.267
			0.354	-8.4	12										1.125	13.25	-8.944
			11.333	11.538	-9.5										17.538	11.25	-12
			10.4	-2.667	1										26	0	26.333
			4.333	-3.333	13.7										3.375	4	-2.263
			40.5	3.857	10.142										8.667	2.566	9.286
			19.866	-2.064	-0.059										10.154	11.333	-3.286
			-17.25	-3.188	21										-0.5	0.4	-5.667
			-2.689	9.474	-5.062										13	2.17	-6.5
			9.786	20.6	4.379										15	6	13.75
			51	14	1										38.145	-1.9	-12.125
			-0.8	10.5	4										8.467	-9.083	8
			0.615	-4.5	10										27.667	10.625	1
			7.667	-8	-7.37										3	0.2	13.143
			17	0.375	-9										-3.591	6.091	-6.667
			0.2	3.549	-5.667										14	-7.333	14.375
			0.52	8.454	-7										12.5	1.6	1
			19.5	-9.667	-1.857										-5.333	-10.4	-10.233
			17.404	2.667	12										-11.5	11.553	-9
			-9.697	-5.4	0.5										-4.228	7	-3.374
			5.848	1.159	19.5										0.977	62	-3.041
			1.488	10.911	-3.5										5	-3	3.333
			6	9.5	-9										3.976	11.5	26
			27	7.9	5.808										0.5	25.312	13.25
			10.944	-2.256	-5.833										-9.333	-4.536	5
			18.4	-10.218	8.75										-3	15.059	5.5
			2.25	2.272	44										18.857	33.4	-7
			18.5	6.578	9.23										-5	-10.777	22.5
			6.417	4.895	-1.395										17.195	26	11.333
			41.55	-6.571	-9.23										17.763	-1.658	-1
			28.8	-9.223	-3.9										10.398	-6.136	6
			19.5	10.667	-1.667										1.917	18.895	15.667
			8.259	53.5	19.5										-9.223	3.954	-0.857
			2.75	10.777	-7.111										-5.313	-5	17
			30	35	7.5										34.857	0	6.577
			12.5	9	27.5										30.412	2.15	10.286
			-4.654	29.676	25.261										1.571	1.667	-6
			14.143	-2	2										20	-3	7.667
			26.429	-1.944	-2										-1.922	13.667	7.954
			-4.833	15	19.58										-2.189	10	7.571
			-11	-10.4	10										7.4	8.536	13
			0.867	-5.5	12.556										2.429	6	-12.5
			-1.934	32.462	10										-6.25	-1.833	18.5
			-3.55	21.857	-0.25										4.273	12.119	18.177
			34.25	10.6	-5.461										33.25	0.352	-2.385
			-1	11.333	18.5										40.388	3.229	-11.883
			-0.354	21.244	20										6.79	4.72	17.462
			-7.975	-1.957	-8.588										-5	-2.308	2.2
			14.323	-6.24	-0.125										5.833	-9	13.4
			0.889	4.719	12.5										-7	-11.667	3.8
			-2.667	-6.8	17.357										-9.177	-1.692	16.553
			11	-3.333	3.718										43.333	23.4	14.833
			-9.8	17	-10										60	3.5	40
			15.546	4.053	10										4.32	8.25	23
			21	4.186	0.5										35	-0.412	9
			17.252	-0.667	7.2										-6	3.75	21.714
			-5.667	12.714	-3.333										11.208	-8	22.25
			14.914	-8	-8.934										12	9.26	5.667
			8.827	1.935	2.321										14.333	116	-0.218
			1.091	8.883	-3										21.308	8	15.588
			3.562	5.667	3.65										13.223	6.333	18
			-5.301	0.625	-5										42.667	-1.647	22.556
			-3.15	11.849	30.5										26.3	-9.333	1.556
			2.637	-0.962	10.097										39.394	-0.283	15.2
			-9.129	-2	4.8										9.5	-9.16	-1.844
			10.333	3.625	13										34.907	2.523	12.111
			35	-9	-1.857										0.333	7.059	11.182
			-1.741	5.517	1.223										-4.688	-3.167	16.286
			18.6	-1	2.5										16.75	30.375	44
			8.818	-3.019	7.846										-16	-1	13.071
			2.5	-9.556	-7.723										19.5	-2.182	2
			-2.658	4	16										14.708	-12	13.6
			14.25	-9.5	1										-3	-3	-2.223
			16.25	9.051	11										-7.333	7.808	26.783
			-9	-5.5	-1.75										11	4.667	4.571
			-3.529	-1.106	-8.182										-3.375	-5	-6.25
			38.396	-6.667	-0.382										28	0	5
			4.296	26.385	9.507										17.688	11.552	19.4
			31.571	-8.312	2.688										-4.75	-11.25	5
			13.5	0.63	3.571										20	8	12.5
			6.435	3.345	6.6										57	22.223	10.643
			-3	97.429	-0.375										-7.2	-5.167	11.401
			9	5	-4										0.333	11.647	13
			19	8	-1.143										9.294	-9.5	17
			5	-2.25	15										-7.2	7	2.5
			-9	-1.667	-8.862										-6.5	-1.697	16.5
			-6.5	9	8.5										4.667	10.438	17
			46.477	9	-4										-7.237	5.333	11.077
			36.389	30	6.777										30	3	14.167
			13	-1	2.63										28	5.6	-2.333
			-8	-8.9	12.167										33.25	9	-9
			3.873	-9.154	7.347										6.66	2	23
			-5.333	3.384	17.474										44	23.975	14.75
			9.438	3.333	3.914										14	-12.4	8.637
			13.75	-1.833	-11										41.444	11.75	8.938
			-2.875	15.259	-3.714										-14	23	1.175
			1.4	-2.2	-1.044										33	6	9.9
			11.286	28.923	0.25										-7.689	-5.755	-6.375
			18	-12.333	5.729										30.5	7.621	5.972
			21.108	-2.857	3.5										1	-8.143	16.667
			13.454	5.265	-13.667										-5.216	1.465	-11
			25	23.125	-7.857										-8.588	13.494	-6.333
			40.363	-5	12.826										21.77	-3.177	22.833
			-7	3.694	7.333										10.562	-16	21.5
			12	-11	-8.897										18	9.954	16.5
			28.637	2.685	-12.667										33.407	4.232	3.4
			0	7.286	12.268										3.5	-4.667	31.7
			32.965	2.25	3										42.704	7.465	6.2
			0.857	11.479	0.344										3.512	3.884	2.5
			9.625	18.728	27.357										13.5	21	17
			1	-5.5	4.333										24.319	24.917	24.667
			36.291	1.333	5.811										25.167	26.5	4
			16.375	-10.8	-4.5										-1.102	2.855	14
			-4.05	-3.074	-8.76										-9	-0.058	7.269
			-14	31	4.143										1.552	22.454	1.875
			13.6	6.6	-11										11.546	7	11.22
			14.694	-19	17										15.014	15	-12
			-6	1.535	0.333										11.333	37.8	16.8
			12	3.667	3										47.8	-0.2	2.182
			9.571	9	1.4										38.333	8.667	12.5
			-6.25	-8	21.5										8.074	1.5	6.8
			23	10.5	33.5										-1.117	-5.375	23.75
			-7.75	13.667	6.75										-1	34	20.223
			14.667	-6	0.143										76.953	11	42.75
			33.524	18.4	13.226										16.167	38.134	14.286
			2	-2.636	11.714										-1.873	14.167	4.897
			15	13.6	-3										10	11.378	21.218
			15.806	3.4	6.667										-1	2.816	-1
			6.552	5.4	-13										22	-1.5	4
			-8	-7.444	-3.917										19.8	-0.833	21.5
			-4.929	5.88	-8.777										18.699	15.3	26.2
			16.526	-4.142	-0.333										11.417	32	22
			-6.466	-15.2	24.272										-10.223	4.754	18.1
			20	-6.5	-7.179										4.5	4.125	-1.5
			0.75	4.432	-1.054										10.25	-4.517	-2.917
			23	10.136	17.074										40.739	6	15
			51.25	5.578	4.532										-12.788	38.947	-2.549
			4.2	-4.454	14.667										13.694	23.912	28
			8	26	-5.667										-14.333	30	-12
			-8.286	9	11.1										10	13.277	-1.4
			0.25	21.3	-14										-5.706	2.667	10.071
			-4.154	25.056	9										11	5.75	-16
			5.375	4.875	26.667										34.75	10.167	9.471
			-6.777	16.75	-9										27.056	-9.123	11
			-1	18.485	17.667										9.5	14.526	-2.7
			13.75	2	10.25										-9.875	-4	38.866
			16	15.8	0										-9	16.777	0.562
			46.917	40.357	7.868										-10.812	21	18.125
			23.965	1.392	12.818										-2.923	5.75	12
			3.556	7.917	7.212										-0.2	8	14.25
			11.333	-10	2.354										19.25	27.333	11.588
			15	2	18.5										-13.5	-8.5	16.402
			31.4	7.5	0										-1	4	56.75
			8.5	17	13.3										22.704	4.8	10
			28	-5.8	4.5										-11.579	7.875	34.2
			23	36.333	26.854										20.044	9.637	25
			37	33.739	1										6.625	-5.441	12.375
			7.728	11.139	9.091										-8.5	36.571	38
			6.35	2.942	14										-7.637	25.5	19.256
			39.083	-2.429	2.3										10.931	10.091	-5.5
			15.286	-3.546	53										-8.75	8.2	-1
			-8.512	10.571	-14										25.75	1.146	1.4
			62.667	12.728	21.5										4.2	6	-2
			3.2	-1	-2										22.625	33.167	1
			-9	33.429	27										-4.667	17.616	10.317
			5.156	15.25	10.415										22.5	41	23.807
			28.857	4.142	-5.571										11	-8.111	19
			20	3.143	1										6.5	16.667	18.065
			-8.913	6.5	8										14.333	24.833	8.929
			35.5	36.061	-15										13.111	15.333	9
			9.4	-2.667	16										29	-1.906	12.267
			19.452	-3.967	24.208										7.333	-8.25	1.25
			9.96	20.526	-6.441										-7.8	37.893	-10.56
			31.756	1	9.5										10.5	12.917	7
			44.5	3.333	16.278										4.214	18.286	43
			17.333	2	1.419										5.223	5.02	-9
			3.5	11.272	26										30.5	10.479	-9
			2.472	5.667	14.546										28.091	12.213	18
			15	22	-5.833										0	23.111	10
			25	4.5	15.728										11	44.571	26.5
			23.074	10.737	23.862										7.25	25.643	33
			-1.288	-9.359	10.506										-5.4	-6.462	2.167
			9	0.5	19.333										0	16.046	12.234
			73	21.25	25.6										19.429	22.433	18.098
			-9.833	-4.75	19.813										48	5.4	-13.5
			11.961	14.741	2.938										29	34	11.213
			3.282	4.75	-3.667										29	0.6	17
			11	8	24.534										14.857	20	7.875
			56.375	16.268	36										30.647	45.312	25
			38.77	25.556	-4.515										39.5	22	8
			8.196	32	-7										64.333	2.143	8.667
			-1.615	-8.125	8										-6	7	2
			31	3.777	4.75										-0.6	5.5	73
			17.214	-4.613	0.286										-8.968	12.8	-9
			3	-7	-3.667										-1	6.189	-1
			19.212	20	17.5										17.833	-2.5	5
			-14	28.533	-5.5										1	8.429	19.542
			25.125	1	1										-2.4	7.444	0.5
			-0.6	22.25	34										37.5	19.875	8.891
			12	7.728	-1.777										-8.462	20.857	16
			21.5	13.294	11										28.44	-4.833	13.9
			20.006	7.82	-2.333										17.267	32.333	-12.667
			-3	31.25	13.079										26.833	-6.375	20.294
			19.134	11	-1										-9.667	18.53	17.889
			10.714	3.4	6.5										18.606	-4.4	18
			-9.6	18.13	-5										15	-17.667	10
			36.333	8.667	-2.667										-10	-7.75	-7
			4.667	0.654	-6.725										4	-5.5	15
			-12.761	9.35	3.56										-12.333	6.412	2
			23.333	27.5	11.923										-3.447	-2	1
			5.341	-8.314	8										-4	45.667	-1.744
			13.75	48	-5.333										11.5	-5.667	-0.585
			6.25	15	9										18.808	30.511	1.157
			20.167	17.75	1.5										14.45	-7	6.066
			-14	13.583	11.431										16.5	9.646	15.75
			-5.018	23.719	9										21.25	9	7
			48.5	38.209	-5										-3.653	14	15.7
			32.125	15	8.429										1	4.429	10
			29.161	-2.392	-12.062										2.214	6.77	1.723
			-7.818	31.333	-2.8										110.923	-4.5	4.5
			-7.2	5.662	0.336										0.229	-6.286	25.667
			29.5	12.218	-5										8.235	12.359	-5
			-9	18.73	-9.77										3	-1.333	23.333
			-10.692	64.5	1.072										20.75	3.556	21
			5	38.5	4.454										2	8.917	37.167
			-1.429	10.006	8.7										203.556	18	0
			11.033	48.363	12.125										23.714	12.143	-2.885
			-6.6	26.632	-11.5										38	-13.5	-0.076
			-10.25	12.909	7.728										-3.566	8.746	1.6
			22.973	45.111	5.729										-12	-5.14	3.22
			47.333	-6.574	18.75										4	-5.333	6.886
			-12.138	15.131	14.2										21.088	-4	16
			3.5	18.931	0.25										25.752	27	10
			-5.066	4.714	-8.75										16.5	5	30
			-7.1	33	13										1.5	-5.5	-7
			-10	8	6.614										18.269	-7.216	18
			-9.167	17.5	-4.5										4	8.788	2
			46	7.477	21										-7.75	7.5	3.564
			14.883	15.545	0										-2.333	-6.121	12.25
			25.75	19.625	0.667										18.2	6.667	4.026
			-7.941	22.4	20.81										5.75	5	2.2
			-11	12.637	40										1	29.023	-9
			4.375	13	5.4										195	-8.143	10
			18.5	4	11										10.111	0.714	-0.708
			15.938	13.5	21										32.823	14.125	2.534
			-5.333	-10	-2.8										-9.863	2.045	7
			14.2	12.211	7.667										-3.286	27	8.28
			1.637	86	-7.167										46.4	-2.083	30.667
			27.8	6.571	10.5										14.733	15.286	0.941
			14.333	-3.333	8.085										10	4.714	29.063
			4.5	17.376	5.119										39.667	13	41.444
			21.341	6.917	0										16.6	-4.143	2.688
			-14	20.857	21.8										-5	12.321	7
			10.2	10.333	6.218										29.333	1.515	23
			2.645	-4.859	11										25.5	4.214	15.788
			3.879	-2	-4										13.5	6.75	2.5
			-0.228	-5.758	6.322										75	-10.5	-1
			11.4	31.5	12.5										27.562	8.405	10
			-1	7	-2.615										35.7	36.538	7.226
			7.333	-6.546	17.8										31	-4.143	-9
			-6.214	-13	17.896										27	24	9.2
			-0.5	-8.091	27.725										-7	12.333	1.143
			23.944	58	-0.2										17	29	5.625
			32	-4.667	-5.084										28.667	36.5	8.324
			-1	26.7	1.385										-6.286	15.375	16.143
			43.333	-16.857	-2.685										2.474	8.824	13.8
			-10	34	-4										12	15.643	3.8
			1.75	-7.286	23.6										-10.272	17.842	14.2
			26	-3.667	22.6										-5.25	-1	12.777
			37.688	-2	-2.667										-2.75	24	14.5
			30.833	4.833	2.6										-8.667	-8	-0.5
			15.2	12	20										29.571	31.2	9.187
			8.5	35	1										5	17.505	16.857
			-5	-3.818	-2.5										2.858	19.533	2.973
			26.242	-10	15.337										7.066	-0.7	3.5
			37	27.683	5.4										8.889	6.857	14.5
			-4.889	-5	23.906										9.667	8.25	15.77
			2	10.25	-9.571										23.75	4.688	43.454
			-2	15.5	0										2.5	0.75	18.833
			-8	7	-12										1.25	7	-10
			24.5	-0.75	22.5										38	4	18.373
			4.125	9.892	-0.238										-0.652	29	15.8
			16.454	3	7.333										20	14.971	5
			-2.723	6.111	8.5										7.5	32.075	7
			34.25	13	6.429										0	2.333	-1.25
			28.405	10.437	9.25										-3.1	6	9.333
			10	4.875	0.875										0.5	11.111	7.733
			-7.944	7.177	-9										14.167	2.25	-0.5
			17.396	-3.945	-4										2.845	-4.4	17.6
			7.5	-3.608	13.857										-2.589	-4	16
			24.812	12.382	9.708										20.8	-3.223	29
			15.934	-1	-2.789										5.869	8	32.5
			21	3.818	11.929										-4.788	7.909	4.299
			-10	15.375	7.5										5.971	10	-5
			19.076	-10	7.902										-5.017	-0.968	1.667
			12.967	1	3										0.214	10.896	11
			-11.556	-12.75	18.667										-3.5	25.5	2.12
			-4.075	13	5.139										-3.111	-2.857	-10
			12	8.446	5.5										-4.756	-6.667	32.091
			-3.272	-5.931	-8.114										34.547	4.608	1
			17.588	-6.111	-5.154										-7.777	10	5.588
			9.111	-5.308	28.5										0	19	17.777
			14.397	26.25	8.5										10.512	1.087	6.286
			17.841	0	-4.723										1.833	-4.375	2.375
			-0.333	-4.556	-3.167										8.108	22.818	-8.5
			20.571	-6.165	16.5										-16	11.25	17.333
			21.429	9.812	-7										-9.667	13.5	12.857
			-0.333	8.484	-3.176										34.667	7.25	-3
			-2.429	12	-3.5										-2.188	-4.833	31.8
			41.75	-1.667	8.375										-2.679	-5.7	0
			1.421	7	3										-4.643	-0.5	8.554
			4.189	-4.328	-5.182										28	16	19.172
			85.577	6.333	1.25										18.733	1.454	-0.617
			11	-8.154	8.333										1.75	12.625	6.223
			6.926	22.914	-1										-16	20.7	6.8
			-13.5	-0.091	5.845										5.909	-0.333	-9
			22.25	1.656	14.5										-1.909	-3	51.4
			3.8	0	10.6										6.349	15	-3.895
			10	11.5	9.333										-8.868	5	7.884
			182.737	2	1.235										22.972	3	27.417
			17.564	4.412	0.8										5.8	14.223	-0.315
			29.777	0.4	9										8.357	12	-2
			6	11.134	3										3.143	8.923	7.2
			-1.781	-2.823	-9										-5.625	-0.5	12.75
			26.707	13.083	-7.561										30.5	50	2
			15.8	1.645	58										-3.6	-7.3	14.75
			-11.692	-10.2	-4.667										0.2	35.6	5.333
			-8.671	3.5	13.145										2.538	-0.812	-0.4
			22.991	3.634	26.264										42	17	11.25
			5.637	8.417	7.937										4.2	-6	3.333
			-4.423	9.417	3.394										5.271	21.5	6.719
			18.492	34.5	-8.5										-16.5	14	-10.5
			5	-5.223	13.4										10.611	5.741	8
			0.4	23	1.25										-5.8	49.4	25
			218.6	16.667	24.782										-6.333	49	0
			19.333	0.667	31										24.333	17.728	7.738
			7.667	34.65	-3.667										4.851	1	-0.4
			-11	-8	2.312										-9.211	-1	10.396
			-11.4	12	12.889										7	4.667	19.285
			32.182	15.16	18.777										-6.275	0.486	16
			-10.719	-10	18.991										-12.588	6.167	6.862
			-3.714	9.723	-0.962										-7.143	18.25	26.625
			24.375	16.762	5										5	1.6	6.481
			-12.333	50	21										-8	-6.333	15.25
			47.546	19.533	19										9.812	-6	-6
			8.667	0.934	30										-2	13.286	-17
			-7.333	17.552	-6.667										-9	-5.625	28.765
			16.111	-8	-1.604										-4.546	25.385	0.196
			28.438	18.556	-1										5.866	19	4.74
			42.363	29.429	30										20	-5	-3.833
			-5.4	19.333	7.25										-2	5	11.75
			25.842	1.305	-5.5										-11	1	21
			34.65	24	1.857										12.121	7.167	18.5
			3.333	5.857	-4.906										18	7.481	44
			19.034	8.125	-5.556										8.964	4.4	-0.637
			46.737	10.131	15.062										-6	12.75	-0.889
			12.25	11.7	9.25										-9.333	0	0
			14.333	2.19	2										1.429	14.714	7
			27.025	5.071	9.333										-5.479	-5	15.049
			38.5	6.429	8.578										3.444	14.692	-9.777
			-6.333	20.43	-10.333										-4	60.833	11.347
			18.5	-2	-10.333										1	-4	11.909
			37.5	28.5	0.857										19.5	-3	0
			16.412	2	-6.396										-5	12	17.346
			16.129	-2	10										24.178	19.8	20.75
			28.96	3.7	9.804										-3.339	41.5	19
			2.4	7.723	18.235										10.25	3.5	11.333
			-6.286	14.25	22										-0.781	14	27
			12.333	27.363	-3.333										2.929	9	-3
			1.017	30.429	22.919										29.083	12.667	-3.634
			11.647	-3.167	2										1.333	24	9
			32	-5	-1										3	3.458	0.333
			29.75	-10.5	13.429										7.429	10.692	15.3
			-2	15.336	9.467										-7.25	23.2	4
			-10.292	0.9	2.471										19	1.729	-10
			20	13	25.667										-6	4.5	14.777
			20	7	20										29.5	1	-9.454
			-3.6	-3.688	11.786										-7	1.333	-5.5
			18	7.777	7.689										9.438	28.667	-1.354
			35.5	5.941	-7.214										-5.4	7.667	11.895
			-8.318	-0.228	14										1.167	1.692	30
			24.333	-13	23.143										1.5	-3	2.706
			5.179	-12	10.509										-1.2	-1.604	-7.333
			-1.5	21.917	16										8	19.5	13
			3.228	-3	5.875										5.788	-7.25	11.333
			17.73	-2	-5.044										19.444	15.8	15.191
			9.565	-14.25	8.833										-13	-7.111	30.143
			0.444	-6.474	-9										-2.037	-4	-5.303
			0	2.931	5.261										42	11.5	-3.667
			4.066	5	175										40.111	0	15
			2	2.938	11.844										31.059	3.5	-13.286
			1.047	8.294	35.072										3	12.4	-2.333
			2.177	27.429	1										-8.071	2.371	-12.5
			14.75	0.969	23										23	0	13.5
			23	-10	-8										43	-0.328	-9
			0.625	-2	10.5										23.091	15.333	2.5
			-3.667	0	13										10.5	0.1	3.5
			-6.678	-4	18.88										-5	2	45.2
			2	1	9.667										-1.333	-0.641	-6.429
			23	20.077	-6.2										28.2	56	-5.4
			37.2	28.8	-7										12.979	92.333	20.667
			-2.585	13	22.667										7.474	0.25	19.25
			15.111	37	2.667										13.75	-8.204	-11
			7.051	10.909	16.045										12.692	23.5	-9.667
			20.308	13.5	0.615										-3	-3.458	10
			-5.47	16	10.1										50.333	-12.786	25.958
			7.417	8	4.833										31.667	-9.5	-0.667
			19	2	18.1										1.75	-8.556	30.5
			-1	-3.3	20.09										-9.852	-15	4.8
			31	6.5	1.786										38	34	6.952
			49	-1.571	21.75										24.5	7.143	20.571
			-5.013	-5.077	-2.574										16.5	25	4.692
			-3.967	15.728	-0.32										74.5	14.667	21.5
			-2.526	0.444	15.016										4.031	27	-5
			-3.5	12.272	9.25										29	1.758	-5.135
			-2.818	14.643	7										12.223	20.147	15.667
			0.308	-1	-10.812										35	-0.145	8.566
			-4	-1.333	33										59.5	15	3.5
			33.426	6	-1.5										0.091	6.2	8
			6.92	15.167	5.2										21.526	10.333	7.111
			42.5	40	9.866										4.9	3.917	7.726
			1.517	3.25	1.889										15.375	18	12.832
			2.333	3.667	6.375										25	40.777	-14.308
			8.74	32	6.833										67.5	24	21.284
			-0.083	14.272	33										71.154	11	21.739
			-16.6	22	-5.385										3.893	25.5	22.228
			-9.286	8.059	2.5										12.909	28	-10.348
			5.143	7	11.421										-2	20	-7
			-1.842	25.5	2.857										34.383	9.667	17.913
			-2.562	14	23.5										-3.857	5.449	4.667
			26	-1.5	17										24	3.571	7
			-4.95	16	-2.667										18	4	13.143
			18.223	-0.5	2.635										-8	13.875	-5.4
			1.728	15.8	5										38	-0.266	-7.744
			-15	47.6	7										-0.667	33	9.357
			4.357	-6.5	19.608										2.541	22	4
			-4.5	30	-7.4										31.583	24	10
			-3	-6.857	27.354										25	13	3.3
			-2.8	2.5	-2.333										-5.333	-1.146	6.088
			6.117	-1.546	-0.25										12.895	-5.363	2.639
			-9.319	41.889	-5.75										5.454	16.143	-1.25
			-12.823	15	12										19	26.667	19.111
			21.742	11.8	-5.333										82.038	54	2.454
			6.429	-2.3	-0.5										0.842	1.014	-3.6
			5.104	19.5	16.929										-7.244	15	14.714
			0.143	25.518	-3										20.85	4.632	-5.125
			-5.904	-2	-0.091										-0.742	0	-8.767
			32.223	7.062	-7.158										16.65	29	-3.036
			4.5	28.5	9.333										4.832	18	3.456
			-4.042	21.583	1										1.6	11.637	2.4
			-8	-7	27.667										33	17.143	11.936
			37.833	0.462	34										3.5	16	-0.7
			5.128	0.667	21										12	-4.223	30.952
			-7.55	0	20.5										9.175	24.706	27.2
			-3.781	6.272	53.5										2.8	13	2.667
			-16	1.408	14.279										-1.714	19.5	35.467
			28.375	17.5	16										13.188	7.188	3.25
			25	8.6	16										30	10.5	3
			3.573	15	21.25										19.196	9.115	5.908
			-9.478	12	2										25.833	16.435	10.667
			-7	9.111	-3.5										20.5	10	2.8
			7.75	17.5	20										4.321	0.519	-8.75
			-4	1	12.2										1.5	14.167	10.667
			4.143	2.223	3										30.934	-10	-4
			-6.692	2.474	30										23	4	7.909
			2.417	-6.167	30.25										21.615	11.457	17.25
			-2.75	10.809	34.4										31	-4	22.889
			-7.643	21.406	2.071										43.75	-2.667	5.5
			-6.318	-6.286	7.25										-9.5	6.5	10
			-12.546	19	20.639										-1.5	4	4.25
			-8.5	-3.363	7.8										14.97	23.935	32
			10.073	9.277	31.333										24.5	-0.315	3.363
			19	16.5	-7										15.6	13.5	22.5
			-0.556	4.412	19.962										-8	27.833	25.261
			1	3.69	-14.5										44	3.8	15.342
			12.136	9.756	-2.286										5.75	-0.644	29.714
			5.868	-1.25	1										3	41	30.583
			11.714	17.85	4.857										19.025	7.5	16.25
			-0.75	-6	15.7										2.777	2	22.75
			-9.546	14.667	15.052										-1.444	52	53
			21.722	56.833	11										-2.777	5.5	0
			12	8.333	4										-3.354	-0.441	12.357
			9	-4.111	19.5										4.245	6.5	13
			-5.855	13.833	-2.5										9.228	-3.5	3.429
			1.762	18	46.75										5.494	3.25	21.125
			-5.5	18.77	16.625										-2.5	-0.1	7.375
			11	-4.667	8.272										13.333	16	20.096
			-8.75	6	27										9.917	14.143	3
			-5.89	30	13.5										-5.728	5.923	-9.121
			3.444	12.6	11.812										20	15.75	-4.919
			23	10.28	-16.167										8.77	37.333	12
			-1.5	51	10.667										0.818	-2.5	7
			-9.143	37.556	37.467										-10	25	-10.167
			20	7.5	-2										9	10.861	41.875
			-4.765	-1	2.333										-1	9.223	10
			24.354	-2.333	-3.667										7.689	9.5	16.155
			-3.526	51	34										0.926	6.444	12
			10	9.859	11.714										61	6.111	14.523
			-1	5.17	9.5										15	5	7
			-0.521	-2	9										5	18	15.5
			8.148	-2	5.637										-14.667	21	44.4
			2.365	25.5	26.5										-6.667	8.462	16
			-5.8	22.5	11										10.667	6.714	27.667
			4.25	18.1	30.5										13.667	1.422	2
			20	2.2	24.4										6.25	-1	50.643
			-5	1.175	0.5										-11.412	41	13.333
			-5.667	-3.179	13.5										5.2	12	23.667
			23	7.8	4.158										4.5	35.333	18
			-6.04	3.5	23.75										2.929	18.556	26
			-5.5	1.5	51.833										-9.375	19	21
			21	24.909	34.333										20.091	4.407	8.4
			6.5	1	9										-4	3.296	-1.667
			1.8	-4.25	22.874										0	3.929	-7.512
			1	1.415	17.581										2	7.764	10.965
			-12	11	17.6										-3	10.5	40
			10	-1.5	8										11.4	2	12.726
			32.838	19.5	23										-9	8.333	26
			5.275	1.714	17.877										-7.774	10.605	-0.917
			16.438	34	8.396										-10.25	-4.935	5.333
			-12.866	-4	1.5										5.833	11.556	11.875
			-2.417	-7.667	5.25										7.454	18	-3.714
			2.8	-4.214	28.833										8.191	-2.083	4.75
			41	16.889	24.8										-5.696	12.363	0
			38.733	3.416	23.5										22.733	21.5	2
			45	15.667	-1.4										3.294	-2.556	-5
			-8.481	4.223	3										-5.072	9.235	3.889
			-5.5	4.5	15.889										16	0.857	24.833
			41	10	20										29	6.728	10.206
			26.105	1	1.138										2	29.5	11.526
			14.286	-2.5	10										1.078	20	12
			4	12.685	2.733										-1.167	-1.433	25
			35	35.75	-3.591										-13.454	41.143	5.042
			21.667	34	19										14.333	-10.833	5.733
			17	13.667	7.667										8.026	0	2
			16	0	32										26.4	14.854	23.167
			-2.5	13.667	-9.917										-3.667	3.798	27
			13.284	0.857	31										19.5	-8.25	24.818
			-4.667	-0.047	-0.902										-5.3	3.25	1.454
			27	58.333	1.5										8.891	37	8.5
			45	1.2	20.5										-8.429	-8	33
			23.375	83.625	8.875										27.125	35	29.379
			-2.308	-7.565	22										1	33	4.857
			22.538	-12.954	17.723										-6.667	23.818	8.111
			5.333	-11.353	16.099										0.1	8.706	1
			13.243	23.833	5.617										6.737	-3.333	31.833
			1.556	-3.459	-5.333										14.5	-2.5	21.143
			6.474	17.5	20.25										18.263	4.68	-8.479
			-13	37.286	2.667										-10.714	7.667	2
			13.75	10.546	13.4										3.2	-7	16.25
			20	-12	6										5.364	-5	29
			1.742	15.667	9.333										-12.2	2.807	11
			52	7.454	-5										-4.781	-2.615	8.833
			47	-1.5	9										-5.5	5.2	17.1
			-9.886	-7	15.223										22	12.637	22.571
			27.286	19	0.667										3.879	4	20
			36.765	27	30.737										9.429	-1.154	11.619
			4.575	18.196	18										-7.833	36	-0.8
			45.625	36	8										30.948	-6.4	-1.593
			14	-0.52	-2.4										-0.743	-5.333	25.235
			14	37.667	9										-2.466	3.25	8.5
			2.23	-0.12	1.333										-9.667	16.5	20.538
			13.4	17	22										19	0.2	40
			27	10.2	1										16.5	-5.917	29
			53	13.333	5.3										-0.973	-4.423	-3
			60.333	27.464	-3.667										-0.479	6.667	20
			42	12.8	5										8	18.792	2.237
			36.083	5.954	-2.967										-0.994	-3.353	-7.137
			32.667	22.25	13.5										-2	-0.8	14.656
			20.474	13.4	-0.1										-6.328	0.5	23.857
			4.2	-4.938	-12.625										7	-5.714	5.667
			25.571	23.667	52										13.8	13.987	6.5
			17.586	27.571	-11										-2.588	1.6	-5.75
			13.286	21.5	9										-5.25	13.8	-4
			0.667	18.223	-3.043										4.883	23.5	25.949
			-5.5	5.779	12.75										-0.25	21.8	27
			-9	4.5	12.962										3.271	5.667	-9.812
			63	10	19										-0.75	12.571	17.5
			1.5	27	4.333										1.833	-4.333	13.333
			28	0.833	36.8										-1.875	7	6.678
			32.062	2.875	4										9.667	2.833	2.053
			13	9.929	16.8										3.385	18.492	8.667
			-4.652	3.667	16.571										14	8.536	27
			18.531	-3.083	5.5										12.105	1.818	12.9
			35.167	30.5	2.765										1.555	16.5	63.8
			-6.625	0.4	-8.588										24.754	5.845	15.208
			-0.4	12.042	-2.637										42.5	-2	23
			2.469	4	28.857										5.5	4	-4
			-14.5	3.541	8.375										7.667	4.2	17
			23.333	20.26	17										37.25	1.456	-9.019
			76.772	23.784	2.792										23.536	5.858	29
			11.292	27	1.25										10.385	24.765	1
			25.5	13	-0.7										-2	-9.167	25.556
			-2	-5.2	16.038										-4.25	0.826	6.75
			17.6	40	9.643										-4	9.667	10.8
			6.692	0.353	12										15.6	3	-1.546
			23.5	16	13.706										79.1	3	18.333
			0.483	13.5	-9										-2.4	8.7	25.725
			-6	26	20.833										59	11.352	23.125
			166	9.812	0.5										8.55	-2	15
			-6.066	50.75	13.5										10.75	-5.941	17.311
			23.2	22	6.5										12.95	10.786	30.25
			20.32	15.286	4.122										3.895	1.9	16.536
			15.296	9.5	-6.667										-3	-12	27.975
			5.624	0	0.603										5.95	9	20
			2.053	28.333	5										-4.438	8	1
			12.75	5.667	16										45.429	2.685	-0.223
			29.8	19.546	2.944										23	4.667	15.714
			3.117	10.941	-5.297										9.5	14.469	-1
			14.523	17.083	18.625										14.6	14.218	58.333
			12.462	19.511	10.208										-5	17.071	7.2
			15.995	-1	-5										14	13	-13.667
			8.972	7.75	-5.846										17	-0.591	14.546
			-9	-1.846	17.056										-11.639	-1.25	25.286
			20.167	7.667	-2.75										17.25	15.375	26
			20	12.5	4.167										-2.2	19	11
			-1	10	-2										-6	3.667	6.75
			-3.182	5	4.312										36.728	-5.506	32.667
			13.167	11.934	35.125										-7.048	-1.878	15.619
			52.5	20.5	2										13.5	4.568	2.8
			4.034	8	-1.102										13	-0.976	20.069
			27	6.9	-6.25										17.111	1.108	16.518
			21.857	14.2	19										-0.477	10.7	30
			24.1	6.366	22										-0.923	32.636	6.125
			2.5	19.5	7.683										-7	-3.333	1.894
			-3	16.4	24.223										-0.667	-16	13.6
			6.5	17.15	7										25.143	27.143	35.935
			10.363	9.789	0										2.812	33.667	3
			44	9	7.111										4.55	1.876	26.571
			35.8	27	7										1.5	1.5	21
			27.5	3	6.857										37.333	-4.52	40.606
			43.75	7.667	44.167										28.619	2.883	32
			-6.917	11.538	19										25.75	7.429	11.029
			-10.5	0.861	7.143										2.777	-3.363	9
			15	-9.625	20.117										1	-13	7.76
			25.667	6	11.667										-5.538	9	42
			14.714	16.932	9.556										8.777	5.333	10.417
			12	4.897	-2.667										1.872	-15.25	-1.333
			-3	-3.25	1.869										26.5	-13.333	23.5
			14.306	3.571	12.738										4	6.038	10.318
			34.5	14	17.929										43.8	10.834	-0.13
			4.3	1.75	-3.833										-6	-3.75	14.833
			-10.546	-2.167	18.2										12.462	8	15.637
			18	11	1.167										23.667	-9.34	6.55
			20.75	7	14.833										-8.875	16.25	4
			24	11	18.857										-7	-6.5	-11
			26.5	15.5	7										19.75	-1.5	3.363
			15.667	8.6	-0.214										16.5	2.5	9.04
			2.644	6.2	0.167										89	7	52.8
			-2.688	33.708	10										67.75	8.925	9.444
			-2.667	6.75	27.639										-1.846	6	-4.571
			1.333	-0.308	1										6	-6	23
			2.607	43.4	-7.556										1.223	0.5	31.75
			-2.308	25	5.454										-9	7	36
			2	13	12.2										3.81	1.59	32.826
			46	9	-0.5										6	7.59	-2
			8.348	7	21										4.5	-8.5	20.143
			18	-8.333	8.786										1.857	-11	1.538
			-0.812	9.883	26										6	-8	9.59
			5.504	-12	14.5										16	2.178	-7
			13.944	-3	17										27.759	7.6	33.8
			-1.516	-1.667	1.054										16	-3	51.5
			10.772	3.429	-1.6										21.875	0.444	10.368
			-3.737	7.333	10.5										-3	5.323	-7.625
			0.723	15	1										-10.286	2	12.5
			-10	0.832	16.25										-7.45	33	-10
			45.5	0.25	5.454										-1.125	-6.485	-4.5
			86.333	5.333	12.667										12.25	-5	4.2
			9.6	12.046	18.932										-1.792	-11	-5.1
			10.32	23.333	5.25										15.4	8.5	6
			-8.5	5.796	21										10.033	3.75	22.261
			8.3	33	14.5										6.8	3.083	33.914
			9.639	7	18.871										-6.583	5.941	3
			65.857	19.36	3										10	-10.667	35
			-5.353	5.124	11.692										9.25	-2.6	16.559
			-0.814	-0.857	20.151										-9	-5.167	17.5
			36	9.401	11.061										15.2	0	11.2
			-11.111	1.5	6.25										10.5	-0.167	5.25
			-1.6	12.322	5										14.722	19	-2.818
			-10.286	4	2.75										2.4	-7.896	1.818
			11.6	10.5	-6.5										34.286	-0.333	13.833
			8	6.583	11										33.394	-5.402	-9.2
			10.546	23.333	32										-2.4	-10.25	20
			22	9.857	4										27	20	-9.5
			-4.387	23.667	1.363										5.643	7.917	3.333
			2.228	8.506	0										31	1.354	-5.25
			-11	5	35.917										12.143	-0.889	11.375
			-7.467	41.8	-4.75										4.083	-5	3
			2.667	1.71	-5.556										-2.659	-14.333	-10.615
			11	36.22	5.167										8.143	5	5.5
			-7.846	20.23	7										0.375	-12	35.5
			20.667	3.996	47.125										23	5.917	4.071
			-5.7	13	-0.875										12.35	4	22.75
			-3.5	18.5	-2.767										-8.5	6.42	4
			12.55	18	-13.571										0	-1	11
			7.891	0.5	27.833										7.854	2.5	-6.27
			-5.556	34	-0.5										5.028	6.333	40.25
			5.5	9.5	-3.286										5.083	14	-5.111
			3.31	-2	-0.132										7.7	9.22	13.93
			24	14	18.23										17.932	0	18.5
			-5.205	1.333	-2.5										17	-4.044	4
			-5.894	9.534	10.333										2.406	7.5	-12.5
			24.2	12.138	-4.83										4.25	4.316	27.743
			26.714	6.875	-8.657										6.066	31.25	13.1
			-13	-4.22	18.833										-1	36.75	-5.444
			14.111	26.5	24.064										-0.042	-2.667	8.375
			0.45	11.333	9.889										10.571	-8.077	28.667
			6.96	19.75	-6.167										22	-4.341	13
			-1.167	16.8	13.851										-0.74	-7.333	1
			-13.733	-2	7										-7	1.057	61
			18.667	12	29.129										-8.105	-7	4
			26.286	-2.723	11.714										6.79	-4.223	-8.538
			16.108	8.5	5.857										-1.42	3	15.849
			-5.466	0	22										-11.5	1.75	3.5
			12	21	2.224										5.5	4.941	-4
			8.5	0.07	-1.312										-1	-2.792	22
			33	28	23										7.484	6.125	51.292
			0	26.625	31.874										10.625	0.424	30
			21.429	20	-0.6										6	8	1.667
			7.325	26	15.637										3.44	-3.25	27.131
			8	28.777	20.5										33.75	-13.167	-3
			51	-10.429	2										9.5	1.172	-1.143
			-5.308	-6.083	-5.307										-5.6	2.474	6.167
			-0.014	14.361	4.4										25.333	-5	2.25
			2	4.129	5.875										-5.25	-10.5	19.2
			14.583	32.846	6.642										4	-8.4	-0.5
			20.948	-8.134	12.833										11.25	3.768	-1
			-2.649	2.392	-10										6.833	4	17.429
			-10.4	-8.5	-13										15.75	-11.333	25
			-7	30.4	25.333										13	-5.571	1.75
			4.296	0	9.762										4.471	1	7.131
			3.625	30.667	10										-6	-2.5	8.25
			0.75	6.308	14.27										4	-0.266	-6
			22.429	-2.68	2.637										-0.627	-12	10.286
			18.667	22.357	-5.889										6	16	1.623
			2.093	-0.546	4.75										7.5	-9.823	39.2
			-3.889	4.029	-8.077										-0.567	-6.318	15.583
			1.011	-11.5	19.625										0.111	10.5	10.8
			13	-5.6	-3										14.533	-1.21	50.893
			13.866	8.647	17.333										-3.914	-5.6	24.538
			-7.6	-7	11.714										-4.962	-8.5	5.174
			24.393	-7	3.833										19.169	9.223	8.75
			-7	2.97	17.2										5.111	-4.063	0
			-1.237	2.625	13.2										20.667	-4.615	11.143
			-7	-2.435	-2.833										-6.143	2.667	-5.431
			19.777	13.667	-0.5										9.037	-9.286	18.5
			15.4	4	0.028										-6.567	-4.685	-5.143
			-1.295	5.6	15.2										-7.438	-9.093	6.667
			-6.552	1.75	-2										18.6	1.69	13.5
			15	33	6.689										-1.934	22.75	1.606
			2	8.667	-12.95										11.29	-2.667	-7.253
			6.324	2.3	3.641										16.312	-6	0.333
			6.728	3.111	-5.941										-0.488	1.748	1.25
			-0.959	-6.071	9.658										-5.772	5.429	8.725
			-5.5	-5.5	5										4.137	-3.333	14.383
			9	17.6	-12.25										4	13.75	16.37
			-7	1.884	6.5										-7.035	2.84	2.333
			13.75	5	10.5										-16	-9	-9.694
			-5	-5.5	3.833										14	-9.75	7.25
			5.137	13	1.973										13.072	-3.167	10.4
			-5.9	-4.484	-2.077										-4.857	-9	4
			2.083	8	-6.5										-5.65	4.8	1.385
			3.469	6.272	18.348										-9.487	7.947	-6.858
			2.045	5	27										-10	3.441	24
			1.333	-1.182	-5.518										-10.934	0	-1.667
			-0.429	-3.71	-5.167										23.357	-3.889	-5.777
			24.904	39	36.5										16	-11.737	18.238
			-13.75	-6.083	2										5.471	-3.125	-7.529
			2.152	13.209	11.143										6.19	11	-15.5
			27.5	0.167	-0.667										0.95	-4	8.182
			20	0.904	-1.667										-0.709	16.667	9
			7.5	-1	-12.728										-2.048	9	30.143
			7.125	13.538	20.5										6.333	4	1.857
			23	6.037	9										6.944	6.456	11.272
			21.868	6.977	-0.75										-9	-12.571	4.272
			-1	13.241	30										19.8	-15.777	6.533
			12	-2.733	19										-8.25	11	-3.818
			-6.6	-3.286	1.5										-8	-11.863	22.75
			14.667	0.143	11.667										0.2	-2.667	24.143
			-4	15.988	9.75										15	-7.797	1
			20.667	2.833	32										-2.333	10.143	4.917
			67.523	2.308	20.4										4.333	-8.235	22.354
			4.429	15.5	-5.5										-9.125	-6.714	33
			-4	7.493	5.4										0.333	-8.29	32.5
			5	4.444	24										8.3	27	28.048
			14.625	5.571	-0.167										7.272	31.125	23
			8.541	4.588	11										1	43	5.934
			-12	2.477	-1.305										20.667	-1.294	-2.219
			54.125	-3	24.5										16.167	-12.5	11.462
			24	5	27.863										8.2	9.111	15.134
			6.857	5	18.5										-8.162	13.6	0
			-13.75	21.042	16.714										9.938	11.1	20
			31	-7.23	14.866										-4.625	6.4	21.5
			10	1.418	12										16.333	1.286	6.5
			8.167	8.9	11.875										21.08	6.333	-6.869
			6.931	3.451	9										12	-9	26.625
			47.5	9.6	-10.539										17	-6	22.889
			-2.833	9.25	13.5										-1.854	5	0.854
			20	11.628	4										31.333	52	20.95
			6.167	15	30.25										6.462	9.823	-2.425
			33	-9.667	1.803										23.091	-6.161	26.8
			25.286	14	2.643										7.244	1.233	21
			-5.775	-5.513	8.25										20.5	-1.739	17.25
			44.333	11.218	46										21.752	14.471	2.2
			9.667	2.667	15.988										13.787	-6	29
			15.903	-13.4	10.378										32.802	-2.333	33
			18.429	6.833	0.571										-3.363	6.944	23.6
			-11.2	2.25	19.25										33	-2.333	23.622
			78	-0.062	32										1	-11	1
			17.667	6.154	17.5										16	-9.75	-4
			20.324	9.667	3.363										-6.934	14.419	24.128
			-3.083	13.906	14.926										-2.143	-3.134	29.5
			-5.143	15.571	1										-1.529	0.019	11
			3	10	13.5										3.5	-2.111	20.2
			43	-1.235	-5.889										-5.945	0.111	15.5
			-5.188	12.1	2										21.869	-10	-7
			17.2	22.4	8.353										-11.6	-7.529	18.457
			26	0.1	19										6.556	-4	-1.667
			25	-13.667	11.348										-5.926	-5	36.098
			-0.885	6	6.182										-3.667	-2.346	24.454
			4.5	3.728	19.954										-0.576	17	15.874
			4	2	0.667										-1.25	-8.625	6
			-1.059	-4.741	7.214										5.75	-4.2	-1.571
			-7	3	36										-7.25	25.75	12.875
			-6.125	2.904	-2.5										19.441	19.75	-2
			4.289	23	8.5										30.333	-2.667	0.85
			22.053	-0.8	14.167										24	4	53.429
			4.758	-15.3	2.5										-7.412	-4	16.072
			1.5	6.615	0										-1.462	8.143	32.5
			6	10.546	13.167										4.577	17.471	9.25
			3.679	13.333	4										-2.464	12.941	-1.294
			24.308	27.489	12.287										14.272	10.667	-4.615
			34.533	22	5.546										12.477	10.947	15.667
			0	1.707	8.825										34.125	7.706	18.333
			1.556	0.5	14										8	-1.86	5.5
			-4.318	-4.81	-10.5										-7.236	-3.8	8.667
			26.2	2.5	-11.6										9.1	16.448	18
			10.938	20	-3										8.067	-8	11.5
			-0.5	6.111	7.6										1.291	20	-8.929
			2.5	1.647	27.25										17.5	23	17.553
			10.591	-6.375	8.569										-1.812	5.967	2.692
			15.509	-11	8										24	8	42.857
			4.8	33	45.833										1.071	10.5	34.333
			37.538	10	21.462										12.333	15	9.147
			2	4.167	3.692										-1	6.721	-12.209
			-3	-12.75	16.296										28	8.077	6
			-4	-13.25	15										-4.909	-2.667	19
			21.223	6.1	-6										6	0	-10.6
			-1.6	10.045	29.015										-6.033	-9.4	4.24
			-7.333	10.25	14.333										-1.913	-5.3	17.571
			-9.25	2	15.909										-9.444	22	11.5
			18.875	-1.667	21										9	6	24.2
			17.096	6.667	12.6										26.5	0	7.438
			-3.5	-8.688	17.409										21.267	11.2	-2.071
			8.5	18	6.5										-0.659	7.027	36.75
			-4.667	7.777	12.667										-4.087	-1	12.333
			13.045	-6	14.8										-4.8	16.75	-5
			59.637	15	2										1.027	10.056	1.253
			8.667	12.223	-4										2	13.143	20.154
			31.5	10.111	6.724										10.48	13	-5.75
			2.326	-0.667	-4										4	20.333	27.1
			-1.667	-4.066	2.111										-1.6	15.857	-1.614
			4.703	-0.75	-1.667										12.6	-4	9
			-8.167	2	13.167										3.934	7.5	16.5
			11.25	-4	-6										22.667	-5	5.661
			11.25	2.526	22										-13	-17.556	19.929
			4.333	-1	10.6										-7	16.857	30
			5.714	4.333	5										10.375	4.792	27.333
			5	-6.333	7.714										-6.437	23	-9.333
			14	0.575	33.714										0.5	4.625	24.714
			26.127	7.025	20.637										8.454	0.066	9
			16	-3.5	21.637										26.5	-3.866	6
			10	36.25	-11.154										0.062	1.5	3
			11	8	-0.909										-0.5	4.245	-14.8
			1.4	19	19.444										18	11.714	9
			-1.333	0.861	1.667										-5.5	22.238	4
			17.656	-6.8	10.312										7.143	-13.5	-9.5
			7.053	7.113	4.75										-1.765	2.883	21.546
			6.913	-4.643	10.333										15.105	3.75	-8.667
			-9.75	5	7.542										1.917	11.81	-2
			-8.066	-4.667	-1.429										-14.5	-2.333	-3.067
			20.953	5.304	19										1.308	-3.75	10.5
			20.77	7.75	43										20.117	21.286	34
			11.621	-1.643	16										16.926	5.066	11.875
			9.736	6	2.5										-9	6	-9.333
			-1.787	56.8	11.667										4.308	6	11.438
			7.353	4.5	16.167										-0.042	8	-6
			28.8	-5.75	10.857										34.1	3.667	-6.4
			-4.667	-5.812	22.582										22.833	3.333	27.2
			8.333	-5.125	3.5										4.739	7.963	35.25
			-7.056	8.277	43.2										6	5.9	28
			10.667	1.223	19.571										7.5	8	30.238
			-7.6	3.111	-8.333										-6.667	11.831	3
			27.5	-10.565	18.074										3.5	2.6	34.125
			17	2.429	16.333										30.926	9.224	29.88
			11.223	5.632	33.714										-5.976	1.143	21
			2.904	5.167	7.4										1.44	11	56.1
			13.857	19	19.3										7.611	22	12.628
			6.667	11	30.429										27.5	2.538	39
			12.375	-2	23.111										-0.615	2.2	10.125
			33.05	2.5	35										25.333	12.213	24.333
			-4.363	16.25	9.632										-8.444	0.4	41
			0.667	-3.111	8.744										11.5	2	12.15
			-2.5	0.923	-6										13.887	9	-0.625
			17.5	21.8	-2.866										8.889	22.375	44.909
			6.794	-11	25.625										9.688	3	31
			28	-7.119	10										-11.385	17.5	7
			45	-5.05	83										0	10.412	11
			22.667	3.333	-5.2										25	10.583	-14
			4.357	-8.333	17.111										-5.688	0.097	34.131
			17	4.667	7.066										21	5.058	20.75
			11.692	8.556	40.978										1.2	8	9.95
			-5.375	22.667	-11.286										24.833	2.714	35
			-4.158	-1	3.5										26.5	20.8	20
			-4.777	-1.679	-1.667										6	-6.75	5.804
			20.5	5	-8.556										-5	23	-0.538
			0.909	9.512	-15.571										13.467	-3.934	0.6
			4.667	9.479	7										-1.033	4.054	21
			4.333	0.385	3.091										-1.904	-2.977	44.066
			-15	-5	23.286										0.559	28	1
			11.322	-14.2	18.667										0.159	17.429	-9.333
			-9	0.805	2.085										7.667	8.934	10.6
			-0.167	-11.625	11.926										15.467	1	3
			7.986	7	24.833										2.125	5.809	-11
			6.438	3.125	4.272										30	11.75	23.4
			-4	7.572	-4										22.5	9	17.667
			5.188	0	115.5										13	26.429	6.111
			6	-0.25	137.121										-4.75	16.3	2
			18.986	6	23.5										15.85	7	0.75
			-2.885	9.604	11.905										-4.96	-4.5	27.784
			17	6.846	10.2										6.462	-2.833	-4
			4.956	-4	21.938										8.667	24	-4.4
			1.833	-8.25	-9										30.6	1.223	12.754
			-4.333	-0.857	-2.5										3.667	0.286	23.223
			10.392	10.167	20.728										-4.085	4	12.5
			-1	-5.606	16.75										35.846	9.125	13
			12.5	5.072	4.857										39.391	7.384	13.6
			38.643	14.25	-6.875										18.714	4	2.5
			-1.025	8	23.277										28.5	-7.2	4.625
			-6.714	9.571	8										-3.667	20.429	8.25
			7.982	28.2	16.111										-4.27	12.333	15.667
			-7.625	32.444	5.179										9	3.607	26.5
			-1	3.5	-6										15.676	6	11.818
			-2.189	-2.593	42										-4.667	45.333	20.25
			-11.5	14.5	8.36										-2.333	13.111	15.333
			8.083	-2.188	43.667										8	6.582	37.3
			1.409	-7	20.078										11	-1.333	-1.3
			9.372	3	24.93										43	16.5	7.8
			18.4	0.477	10.889										33.223	11.889	1.94
			10.389	-6.667	8.771										35.5	16.071	22.667
			4.656	-8.111	49.6										-4.4	8.5	-4.857
			9.5	34.667	14.41										4.362	23	30.333
			-6.5	-4.6	12.62										3.271	11	35.286
			16	5.143	17.667										-6.459	-6.333	10.5
			-5.777	3.593	3.333										-2.8	17.958	40.606
			-4.75	-2.733	3.263										-4.536	9.6	-8.333
			31	-3.046	12										5	10.429	18.221
			4	-3	4										7.625	11.613	28
			4.478	-13.167	7.158										20.263	9	16.75
			17	-10.333	28.25										8.532	22.454	36.5
			7.181	-11	27										2.5	16.929	17
			31	-11.25	5.654										15	-0.429	-12
			-4	0.066	11.688										17.667	-8	46
			17	2.805	21.833										8.099	-10.5	15.5
			-7.5	-2.875	27.667										3.5	32.661	2.4
			-3.714	-8.413	3.033										23.833	25.053	-4.038
			18.4	-7.143	7.143										3.637	-6	29.571
			11.167	2.682	8										16.5	5.811	19.5
			-0.304	-10.1	25.5										6.99	4.154	32.2
			4.112	-6.379	28										-0.167	13	2.501
			0.168	4.333	8.174										16.588	4	17.536
			5.2	1.429	11										1.571	5.321	19.578
			8.381	0.167	29.833										0.168	24.25	19.25
			16.8	-4.5	14.5										3.542	15.753	12
			1	-3.25	18.795										0.842	8.412	-0.833
			-1.286	-1.349	20.544										-8.442	2	18.475
			-5.271	-11.8	4.429										20	-6.339	-0.846
			33	16	13.089										-5.5	-16.25	24.5
			-0.919	-7.103	14.564										41.5	-1.279	32.087
			-3.492	0	16.188										1	-5.2	3
			19.06	6.857	4.261										7.805	12	-7.5
			-1	-0.864	22.8										14.113	-3.308	20.8
			10.6	-0.385	3.7										3.5	2.934	64
			5.111	-9.143	18.392										-0.953	0	-7.667
			20.857	7.6	10.07										7.25	-6.062	17.812
			-5.4	-4.5	23.595										-2.182	4.5	-9.2
			8.806	18	19.596										13.619	1.223	10
			-7.542	-5.143	7.182										-4	2.5	-8.25
			-5.208	3.833	13.5										0.75	-9.75	-5.667
			15	-4.418	-5.071										-11.556	3	63.889
			-2.429	-10.2	6.977										28.454	4.65	-3.857
			-13.286	-3.333	40.167										20.1	26.808	10.4
			28	3.667	8.108										0.223	19	31.5
			17.081	13.667	-8.538										1.55	-6.444	18.549
			-5	-8.68	-2.143										19	11	8.53
			-5.5	-14.5	-6.546										108.25	-4.518	20.628
			52.5	4.667	8.5										18.333	13.639	33.878
			4.23	15	18.735										15.147	10.464	-6
			-0.897	-7.917	11										-4.4	-1.333	14.417
			-15	1.256	3.75										5.167	5.5	16
			-7.836	21.637	4.047										14.29	9.367	30.8
			12.183	4.571	23.809										15.167	3.453	-4
			6	-0.645	21.318										20.75	-19	0.308
			-4.546	-4.6	47.75										2	13	-1.429
			-5.483	16	19.759										17.423	4.25	2.056
			-9.125	29	-7										-2.667	-5.685	29.5
			20.735	2.098	-6.223										5.077	15	4.75
			-14	-0.75	-12										7.3	13.5	19.177
			-8.418	-4.923	20.5										21	-2.272	0.5
			22.5	-8.889	8.3										2.404	17.75	-6.375
			2.308	-2.4	-5										10	5.571	13.637
			10.711	-8.823	29										33.5	2	0
			1	8.348	13.896										17	-9.75	9.25
			9.556	-12.667	93.2										1.25	-8.2	53.5
			-0.163	4.263	4.546										-2.812	7.171	21
			22.7	5.854	20.571										2.721	10.9	34
			-7.527	-11.261	11.75										3.5	6.333	14.913
			-8.2	-0.125	13										17.5	7.667	33.25
			-7.2	16.4	3.909										37.457	11.258	31
			-3.6	-3.929	29.139										7.2	-2.825	19.695
			17.143	-5.111	6										16.5	1.452	-5
			25.5	-4.375	0.454										-5.131	22.143	18.667
			-3	-7.5	3										23.25	9.5	1.565
			19.982	9.25	19.546										15	-5.768	-8.5
			-2	-10	20.87										7.728	-3.75	-9.714
			7.5	21.7	21.325										55.25	9	31.017
			20	6.091	17.775										-4.5	16.464	14
			0.675	-11.5	19.5										10.238	0.5	2
			-0.333	2.581	20.902										-9.883	31.75	11
			13.875	-14.909	11.546										6.926	13.429	11.714
			9.25	10.477	3.75										-10	7	3.667
			-1	8	39.333										-3.5	-2.5	11
			12	-2.872	-4.5										4.75	10.846	-4.728
			29.5	21.363	26										17.105	19.6	15.889
			10.667	5.353	12.521										-0.5	3.25	26.682
			22	18	34.5										-4.333	-7	21
			20.333	-7.8	7.538										-7.117	0	11
			6.286	5.5	-3.667										10.4	28.934	2
			0.5	6.667	1.125										-0.777	2.423	1.833
			21.167	-9.419	15.909										-4.618	27	-14.667
			-5	-7.1	30.089										10.114	12.375	56
			17.571	26.294	23.667										15.889	-5.25	-5.6
			10.574	-8.441	11.72										12.333	2.728	16.4
			12.5	36	-0.4										-0.044	22.333	9.5
			3	-16.5	6.287										11.5	20.272	13.667
			16.272	-9.529	1.848										0.65	0.625	10
			-5.134	-8	-6.615										4.75	-5.333	0
			-13.5	17	23.081										-5.667	9.099	24.5
			17.111	-1.082	12.048										14.111	6.833	23.088
			12.571	11	10.649										1	2.333	-1
			15.333	9.964	9.75										22.143	-14	-1
			20.37	-12.938	3.868										3.214	4.952	18
			1	-0.75	5.363										-5.853	-2.906	27.01
			-4	18.091	6										13.5	0.526	19.667
			18	-0.2	33										2	14.034	26
			-5	7.5	-3.667										2.5	0	14
			9	14	18.019										3	3.429	6.5
			5.8	7	9.667										2	3.111	13.346
			19.625	-5.978	3.942										14.25	7	2.4
			22	-8.182	16.071										-2.468	13.895	3.8
			7.081	5.6	11.591										14.643	-6.75	10.111
			14.744	40.9	10.104										-5.272	11.755	3.5
			31.192	7	-4.158										11.714	7.667	8.5
			20	10.414	21.741										7	-8	-6.429
			-1.688	-11	17										34.473	-2.6	4.714
			44.25	-7.059	1										5.667	-4.286	12.609
			1	-2.539	19.5										34.857	4	19.308
			-0.5	1.5	-1										39.75	-4	0
			18.8	12.451	35.4										-3.672	-1.913	12.413
			-6.963	4	-3.286										-6	13.444	19.9
			-6	1.25	-3.6										22	-4	3.4
			-1.762	-6	38										5	10.5	10.559
			-0.611	20.667	35										14.283	2.75	-2
			28.667	-4.2	3										15	-5	-4.695
			2.5	57.333	44.736										-7	3.895	21.427
			5	-2.5	4.417										-5.985	-3.583	-5
			-6.144	-3	11.333										33.75	13.5	-4.777
			23.772	15.196	-6.4										30	2.615	-14
			8.138	8	9.5										-1.2	11.308	-8
			-11.692	-8	3										3.289	-10.667	13.333
			-5.954	-4.32	-0.929										12.667	4.75	-7.5
			-3.339	7	24.333										9.035	30.188	13.5
			-5.5	-0.547	9.154										-1	19.333	1.25
			-0.487	5.5	18.087										11	13.098	16.75
			10	11.849	9.667										-2.667	-0.5	8.143
			-0.286	-0.294	-5.5										12	3.6	-5.088
			5.6	-7.704	31.4										11.667	15.28	19
			17.081	-2.518	14.888										-4.667	-7	-8.333
			29.111	-4.667	7.822										-0.23	14	2.927
			38	14.5	147.382										-2	12.538	5.131
			25.667	18.5	8.85										26.48	4.2	-12.286
			-7.25	-2.161	-4.25										-2.46	3.355	36.5
			23	-8	12.667										-7	26.889	27
			3	10	9.846										2.25	-10.728	-12
			-6.65	20	9.333										12	-2	-4.465
			10.7	-3.533	21.334										-10.333	6.517	13.034
			18.5	20.5	14										15	15.236	19
			-2.839	6.2	19										14.235	9.308	28.333
			-0.829	-3.286	13										2.25	-3	-0.2
			7.515	9.3	-9										-7.077	-12.371	18
			1.75	-2.333	2.72										14	-13	12.228
			14.777	-10.5	7.2										-4.134	12.16	7.294
			12.963	-3	8.312										39.8	14.8	9.396
			22.091	16	13										19	4.718	-4
			-6.752	24.333	8.5										-7.889	9	-1
			-2.667	-10	7										2.667	19.667	11.261
			8.765	4	12.094										23	0.75	13.5
			24.363	15.625	0.333										15.571	4.883	-6.408
			1.255	10.522	7.934										-8	22.25	1.69
			19.182	12.15	-4										6.5	5.5	-0.5
			7.239	10.482	14.312										-5.8	19.333	-1
			14.143	8.84	45.688										-4.776	8.5	11.4
			-2	0.835	7										3.333	28.5	10.167
			24.5	15.048	9										-0.5	18.258	-2.235
			1.086	-9.667	-0.429										7.368	30.667	9
			2.333	4.89	-1.5										6	6	12.968
			30	-3.5	12.92										5.25	3.409	2
			-3.922	23	14.034										-4	8	9.647
			5.333	8.733	19.918										-6.8	33.5	20.995
			-3	-3	12										19.2	4.5	3
			4	27.277	19.143										21	37.154	14
			-5.365	1.5	44.852										10.571	-7.75	29.333
			-6.435	8.112	-2										23.4	7.977	17.5
			9.667	10.643	2.5										15	6.062	6
			3	11	10										4.55	32.75	8.638
			-3.452	6.146	2.944										-8.23	18.476	2
			25	-9.868	1.739										1.833	7.214	18
			-9.417	-2.685	17.613										-5.5	-12.875	21
			15.6	16.25	-3.5										16	4	-0.5
			-1	0.095	4										15.6	5.444	-2.824
			0.833	-5.272	10.454										7.5	14.818	8.982
			23.484	0.8	4.607										-4.2	27.571	21
			-3.083	7.2	2										17.8	12.546	3
			-3	21	9										2.263	8.417	28
			17.091	5.969	4.2										11	7	9.6
			2.4	5.069	-2.883										-3.777	22.375	-2.25
			24.5	-5.333	22.333										17	-11	16.059
			-1	12	10.223										11.654	-5	5.081
			10.036	13	27.556										0.857	4.923	-7.733
			-1.718	10	15.76										3.25	6	8.857
			11.308	16	-9										-0.529	18	8.294
			3.611	9.143	48.483										8.962	10	10.583
			21.5	12.893	15										22.2	1	1.6
			-10.25	11.435	22										2.833	2.667	37
			-6	7.576	-3.571										0.289	2.75	15.863
			7.608	-11.565	-5.117										-0.122	7.083	7
			12.5	10.48	27.186										9.765	23	14.19
			-6.754	-2.777	1.286										12	6	1
			41.5	9.333	5										-13	9	1.75
			25.333	0.333	24.742										25.333	6.25	1
			0.273	-3	7.566										35.5	19.286	19.25
			14.076	-17.134	10.041										4.4	-3	-1
			18	7	-6										-2.25	6	8.232
			-5.143	10.117	34.333										-4.333	30.333	14.667
			0	18.263	2.6										14.462	4.322	2.797
			14.392	15.5	-2.111										-3.052	16.714	-0.353
			-9	8	1										4.238	10.562	-10.938
			19.181	5.233	0.17										23.25	14.318	14.799
			1.233	12.5	21.917										9.75	-5.5	-1
			-2.429	5.454	-1.833										6	-9	2.571
			10.5	21.25	4.03										-0.546	-2	20.4
			-12.25	-3.3	-11.286										15	26.955	12.5
			1.333	-0.517	-4.366										14.5	-1.151	2.2
			-8.75	1.833	-1										0.238	13.49	-4.896
			4.046	4.985	21.885										6.158	14	-4.5
			19.015	11.25	12.046										-9.333	10.25	2
			4.05	2.542	19.75										-7.09	18.75	4
			22	0	18										3	-7.066	4.965
			74	3	14.333										19.062	7	33.456
			33	20.462	-1										-8.667	3.2	27.603
			0.561	-13	21.75										1.066	34.5	14
			9	3.239	33.8										15.667	26	14.75
			32.083	1.571	-1										7.333	-6	-2.36
			-9.348	-3	13										20.7	-4.259	19.771
			18.053	9.516	17.777										3.846	52	26.7
			5.624	14.9	39										23	22.667	1
			-3	15.75	15.697										12	43.333	13
			13.75	23.637	11.327										-0.8	3.5	-1.625
			15.258	-3.333	-3.667										-6.862	-5.667	28.75
			10.667	-5	9.059										-11.583	-3.929	-3.341
			4.105	5.186	11										19	15.75	23.5
			-7	-7.514	10.577										16.454	3.758	-8.966
			31	3.407	11.333										33	4.414	43.412
			-5.963	11.777	-1										12	-15	10.223
			0.875	6	-8.286										13.454	1.82	10.206
			7.65	4.2	36.667										-5	17.03	21.4
			15.667	-7	-3.556										8.833	7.412	15.429
			-0.379	7.75	38										17.75	51	19.777
			16	1	17										7.57	31.333	-5.3
			25.5	21	32.5										-0.077	12	4.895
			6.25	5	13										4.57	19.833	1.8
			-10.5	9	18.1										18.648	-3.65	-4.137
			-8.6	1	22.667										28.491	22	21.846
			17.375	3.333	11.286										-1	22.5	0.104
			24.486	14.6	24										23.5	17.093	6.667
			17	5.895	3.5										11.961	3.5	16.267
			14	7.615	-9										-13	26.25	-0.667
			25.929	5.588	6.571										9.462	12.25	18.333
			19	9.285	7.265										-9.546	8.417	26
			-0.125	18	29.77										11	-6.167	28
			11.6	2.959	-3.333										12.091	1.375	19
			10	3.842	13										4.137	13	20.333
			2.186	10.842	11.643										24.457	12.583	17
			29.333	10	7.333										6.688	2.5	20.5
			-1.688	-5	-2.486										-7.6	11.667	18.111
			27.091	-6	-2										0.495	4	-0.714
			23	11.571	7.286										26.333	-8	-5.571
			25.111	41	14.556										12.438	13.941	-1.833
			1.471	12.5	5.5										-4.6	6	7.059
			3.546	0.714	-1.8										14.8	43.25	22.667
			-2.667	34.5	31										20	22	22
			-1.916	7.75	14.8										4.8	28	10.77
			12.131	16.125	19.125										4.069	-4	3.053
			-1.257	11.212	-3.062										12.44	5.2	4.5
			-2.142	10.562	9										6.8	27.4	2.5
			-1.371	3.177	17.25										15.833	13.2	13.2
			2.667	22.211	10.667										15.131	-7.714	6.23
			7.615	2	0										3.349	-7.667	6.966
			32	17	-1										4.571	17	7.682
			14.937	-6.143	40.35										-13	-3.104	19.4
			1.454	15.167	5.25										8	13	-0.25
			18.438	5.52	35										-10.55	-5.389	-1
			9	4.148	14.853										15.5	-8.75	8.962
			-5.143	14	19.5										14.75	24.904	5.733
			4.333	1.466	12.739										33.5	-13	12.93
			9.513	13	-0.8										-13.667	6.05	-0.714
			16	-3	5.75										2.75	6.8	10.698
			11.4	19.059	6										17.5	-1.2	-2.312
			7.2	15.5	-1.75										-5	16.45	6.429
			-6.514	22.25	7.971										-8.804	12.4	9.692
			8.812	-7.5	20.25										2.5	4	14.795
			8	19	-0.934										15.875	26	-2.405
			12	-4.2	15.125										2.808	16	3.5
			35.616	-6.75	21.857										7.333	5	-2
			10.5	3.4	19.5										26	23	-10
			18.5	-2.712	-8.444										-6.571	9.75	16.77
[truncated: 11,632 more rows]

## Sheet: Figure 5
						Additional replicate
	Figure 5a		Sensitive	Resistant		Sensitive	Resistant
			92.983	189.818		192.4	448.579
			132.011	177.427		296.318	212.665
			116.782	305.006		129.984	355.225
			107.593	281.839		194.113	349.273
			143.986	214.335		54.779	373.405
			109.697	208.254		313.051	422.658
			152.635	271.648		159.264	499.86
			113.854	151.233		311.108	496.555
			90.336	205.58		206.513	553.449
			119.874	218.092		348.218	333.501
			112.037	195.942		312.981	296.873
			92.93	119.678		318.009	491.893
			89.614	154.694		223.605	351.081
			108.366	168.251		12.224	257.994
			114.502	146.733		279.353	322.998
			117.275	142.763		408.798	376.141
			100.767	161.946		194.596	423.921
			66.843	200.903		375.015	575.364
			78.207	162.114		311.387	496.254
			107.067	155.087		224.917	293.671
			90.617	180.121		386.586	248.394
			92.774	153.663		422.902
			113.04			346.795
			113.04
			125.987
			132.647
			89.987
	Figure 5b		Sensitive	Resistant	Resistant metformin
			369.647	417.762	350.757
			329.863	399.372	253.565
			329.503	386.319	255.562
			284.181	372.566	227.189
			411.587	223.472	193.051
			516.013	357.946	233.662
			546.327	361.592	138.925
			461.758	462.675	163.316
			293.471	437.826	194.08
			355.677	405.112	278.847
			358.509	421.991	188.842
			421.895	580.293	302.049
			288.005	516.378	212.533
			411.58	402.01	357.061
			264.109	417.977	180.959
			222.148	428.846	176.625
			262.828	432.445	179.861
			317.434	510.499	192.63
			216.925	486.692	207.731
			283.937	439.337	183.936
			255.896	442.512	211.06
			277.587	514.991	115.3
			559.376	477.591	213.362
			416.69	583.013	185.043
			324.969	474.714	211.648
			354.622	484.463	183.426
			267.213	349.27	210.533
			214.455	392.954	215.976
			306.125	502.812	234.652
			298.668	497.042	299.825
			343.027	266.723	221.919
			372.005	396.976	157.645
			385.451	563.217	284.047
			543.346	342.167	1337.45
			485.19	440.561	503.632
			308.146	700.28	547.215
			314.312	609.055	505.36
			274.384	518.846	480.951
			381.229	471.226	679.026
			395.342	499.672	297.78
			403.501	471.98	400.467
			330.008	486.15	403.714
			376.401	425.544	200.976
			355.111	380.776	321.003
			208.915	496.673	299.333
			255.673	446.096	440.679
			303.118	322.622	277.828
			454.043	412.127	337.786
			425.971	346.597	318.833
			336.622	673.035	371.473
			379.817	864.581	377.274
			413.449	631.039	394.061
			304.352	716.326	582.649
			549.578	598.887	328.615
			489.388	562.426	390.696
			350.544	493.767	282.056
			300.972	653.365	292.045
			306.07	509.634	597.881
			355.558	475.701	532.803
			499.497	512.138	248.222
			427.161	289.668	369.459
			282.359	356.741	433.577
			390.745	443.255	304.757
			563.951	355.932	615.149
			508.341	386.726	207.523
			472.161	570.423	321.871
			374.74	353.937	299.282
			345.963	457.577	537.371
			496.441	338.168	185.491
			421.534	472.599	340.956
			1032.87		338.212
			728.405		327.485
			532.415		337.838
			520.052		361.29
			545.577		389.884
			362.262		310.808
			349.37		444.659
			286.009		395.815
			477.997		326.092
			354.749		388.838
			461.258		394.976
			344.617		419.402
			381.67		301.147
			326.478		450.058
			318.37		514.366
			339.461		313.546
			263.454		593.371
			200.997		521.043
			308.037		364.244
			326.03		306.917
			366.078		453.808
			192.582		499.864
			245.038		424.415
			217.265		484.182
			198.369		586.929
			288.306		391.976
			326.088		398.614
			345.619		378.758
			313.739		301.255
			392.266		330.048
			388.566		534.21
			353.982		433.611
			410.246		329.107
			340.492		465.033
			398.072		604.93
			216.769		240.951
			223.036		406.978
					212.975
					394.301
					1934.27
					498.982
					499.935
					440.297
					333.379
					433.645
					411.785
					379.871
					571.32
					535.595
					607.392
					494.806
					284.972
					393.875
					373.273
					433.115
					431.926
					501.883
					409.891
					384.304
					648.869
					534.078
					719.955
					724.907
					163.607
																Additional replicate
	Figure 5c		Plasma membrane				Cytoplasm				Nucleus					Plasma membrane				Cytoplasm				Nucleus
			Sensitive	Resistant	Sensitive H2O2		Sensitive	Resistant	Sensitive H2O2		Sensitive	Resistant	Sensitive H2O2			Sensitive	Resistant	Sensitive H2O2		Sensitive	Resistant	Sensitive H2O2		Sensitive	Resistant	Sensitive H2O2
			109.333	62.2	124.346		230.667	150.3	88.068		29.75	41.8	36.917			67.273	44	69.125		152.312	83.321	91.375		82.75	17	31.5
			145.262	41.405	107.9		135.714	225.375	83.452		31.5	24.75	35.417			89.2	25.5	39.952		146.118	53.3	67.778		120.062	16.833	24.5
			100.125	44.886	75.417		169.267	166.625	69		27.583	18.75	25.5			37.625	41	41.667		79.556	57.938	42.357		66.111	13.167	23.167
			98.091	41.622	73.6		191.111	113.75	90		27.167	23.125	47.3			51.375	40.6	46.909		87.75	26	52.917		57.778	11.167	19.667
			123.625	33.524	75.667		284.067	97.646	69		51.833	17.818	27.5			46.556	40.375	27.25		68.333	33.5	69.167		59	19.667	29.333
			93.167	57.364	62.333		254.25	110.5	63.333		24.778	17.25	27.5			65.875	29.667	22.375		51.9	50.5	72.312		47.312	12	17
			112.083	65	45		99.75	104.083	95		25.667	28	21.5			90.5	36.545	56.417		113.85	70.714	42.727		39.778	18	21
			140.625	35.6	83		123	93.625	74.75		38.062	24	30.889			41.75	31.375	45.438		115.125	54.125	51.5		33.875	18.167	25.375
			181.894	32.938	81.875		140.75	68.333	79.167		28.833	32.333	28.81			82.25	19.167	47.75		90.111	64.571	24.125				25.25
			111.206	35.75	76.75		245	75.5	101		27.625	26.684	34.5			58.923	32.75	36.667		106	50.111	37.25				14
			94.154	29.778	91.5		184.056	97.75	85.167		38.25	40	36.625			139.875	27.4	44.625		157	35.222	42.4				21.667
			102.444	35.167	108.375		155.694	108.476	147		34.5	30	40.667			64.875	38	79.375		100.875	56	34				22.3
			65.6	31.556	75.643		118.292	82.583	79		27.727	65	22.333			128.4	18.417	59.25		66.941	58.222	56.471
			80.375	40.5	77.667		142.667	144.833	104		42.667	22	26.625			90.375	28.625	55.5		142.114	38.667	79.647
			61.1	9.487	68.375		142	210.812	70		42.5	24.778	32.75			144.5	19.917	77.625		95.194	31.357	59.667
			92.676	70.429	47		111.111	215.1	60.417		43.75	26.684	23.583			70.562	23.583	76.167		132.938	41.25	52.857
			87.432	91.038	86		92	169	100.4		36.375	25	35.833			51.8	50.75	51.818		90.5	76.792	33.625
			81.75	93.643	92		104.6	160	108.5		30.714	21.667	35.5			89.812	30.25	39.833		65	27.5	66.25
			196.619	96	46.75		85.1	140.833	93.4		42.375	44.5	46			89.765	63.083	50.917		60.222	70.125	40.667
			99.167	102.154	68.625		168.562	80.375	81.125		46.583	27	23.417			110.275	42	32.667		45.222	26.25	25.75
			161.097	153.214	38		145.333	76.067	93.333		39.5	27.125	22.4			74.5	46.5	45.667		65.5	61.25	33.9
			73.5	120.393	65.75		228.81	102.333	117.583		37.5	19.375	29.667			94.5	29.833	44.812		69.75	43.333	26.444
			96.167	129.667	34.875		138.333	73.917	98.667		32.909	17	24.556			93.273	33.75	26.417		70.833	46.5	36.5
			135.182	100.111	57.5		123.917	113.85	105.417		31.444	11	20			69.182	37.25	39.889		69.625	31.125	45.5
			124.5	72.364	71.875		130.5	175.857	71.812		47.111	45	23.5			82.818	51.5	43		60.167	31.625	51.214
			136.882	86.333	63.875		129.9	69.625	61.938		23.75	36.25	23			56.75	48.556	48.444		65.889	35.625	40.8
			102.273	86.9	78.176		149.667	90.25	98.571		31.889	36	48			66.111	41.091	39		53.222	43.333	46.375
			70.062	97.238	99.167		186.857	84.5	81.95		32.667	30.8	52.5			44.25	36.125	56.333		79.385	59.438	42.571
			70.125	67.905	75.286		213.667	102.75	104.667		52.25	26	42.167			80.111	28.222	52.625		89.538	48.375	50.111
			68.091	86.75	81.556		205.312	69	63.95		40.25	19.75	50.333			85.667	70.167	41.182		80.125	42.111	41.625
			45.048	115.618	63.438		267.889	76.5	60			27.5	22.5			121.312	48.75	39.636		102.455	38.222	48.625
			76.625	43.714	62.375		128.222	32.556	79.167			25	32.167			153.875	38.75	40.6		89.667	18.688	52.2
			62.346	51.143	61.167		113	46.75	53.042			40.125	23.625				26.545	38.625		129.444		148.7
			59	116.625	52.667		127.889	139.9	64			21.833	31.667				60	38.833		72.5
			46.875	90.375	99.875		133.667	42.6	119.444			19	28.75				34.5	45.625		75.5
			55.125	166.286	68.75		158.5	51	106.111			23.444	31.5				21.556			74.938
			87.65	107.85	39.5		151.111	99.542	80.75			18.375	18.25				45.455
			98	70.938	56.4		120.467	87.667	67.111				24				30.667
			86.8	88.5	59.5		117	131.344	95.917				18.333				60.5
			98.444	121.625	82.167		99.25	117.543	131.333				26.5				38.667
			96.167	104.214	60.524			85.583	61.833				25.5				51.833
			90.75	149.25	52.125			82.16	67.625				28.333				42.111
			67.667	71.375	55.714			68	64				37.375				36
			103.75	61.273	52.7			53.1	82.2				20.125				25.833
			50.5	70.375	37.375			67.333	71.5								26.9
			102.636	113.588	24.091			136.267
			65.333	43.765	42.333			107.25
			122.25	56.857	47.5			81.667
			156.167	64.562	67.5			70.267
			101.364	79.167	35.75			60.333
			112.667	80.55	33.625			187.083
			88.5	86.9	34.5			82.55
			129	107.167	50.912			93.438
			100.5	46.769	68.923			77.417
			116.938	70.444	67.129			71.125
			134.875	81.3	45.667			63
			126	53	62.143			105
			105.357	46.444	46.846			92
			110	67.5	54.708			98.75
			138.143	74.455	75.55			89.444
			79.833	107.2	53.619
			92.5	76.143	37.912
			109.375	26.684	35.194
			94	74.5	37.581
			116.222	92.5	56.35
			121	83.35	59.654
			109.167	91.182	45.971
			96	83.833	43.952
				69	41.583
				85.667	37.812
				90.5	40.357
				93.333	25.688
				55	56.812
				66	47.344
				26.684	62.833
				42.444	75.25
				43	39.667
				64.583	48.667
				35.833	38.625
				61.667
				67
				41.25
				30.778
				105.364
				79
				53
				38.75
				62
				67
				61.111
				61.5
				97.143
				79.8
				59.875
				70.938
				56.273
	Figure 5d		Plasma membrane				Cytoplasm				Nucleus
			Sensitive	Resistant	Sensitive H2O2		Sensitive	Resistant	Sensitive H2O2		Sensitive	Resistant	Sensitive H2O2		An arbitraty lifetime of 150s was given to clusters with lifetimes >100s for representation purposes. These data were excluded from statistical tests.
			4	59.4	51		1.25	14.9	16		4.05	3.95	25.9
			5.45	33.8	29.3		1.7	15.3	46		1.45	2.15	10.6
			12.5	23.6	51.3		21.4	20.6	57		15	19.6	2.2
			33.8	23.9	29.4		18.9	1.2	14.6		1.05	2.45	2.85
			15.8	30.5	25		2.75	1.4	1.05		21.9	68.35	1.6
			11.1	50.8	17.8		1.15	0.55	9.5		38.2	24.85	0.65
			3.1	46.1	22.2		2.8	19.3	9		2.1	59.4	47.2
			3.4	24	20.5		11.1	1.35	4.2		5.7	33.8	71.35
			3.3	14.5	11.8		33.5	0.8	0.65		24.9	23.6	3.8
			2.45	5.25	54.8		8.65	45.5	6.65		9.15	23.9	3.95
			15.6	20.4	43.4		26.8	40.8	4.5		0.85	30.5	10.6
			11	16.7	38.2		41.2	39.1	14.3		3.1	50.8	0.85
			3.55	22.4	35.2		1.3	15.2	17.1		12.1	46.1	6.5
			0.75	4.55	46		2	8.05	59.5		11.4	24	8.75
			1.35	1.95	33.1		7.5	0.65	0.7		2.85	14.5	13.25
			46.1	4.1	16.3		28.9	4.2	0.7		1.5	5.25	21.15
			2.25	11.2	20.6		6.05	7.45	1.1		4.95	20.4	1.7
			58.3	3	22.6		8.65	4.75	45.1		4.7	16.7	26.35
			7.55	11.3	29.8		0.85	21.7	1.35		20.4	22.4	9.5
			12.7	4.45	12		47.4	4.95	6.15		24.2	4.55	6.65
			9.45	10.8	13.2		1.85	14.3	1.8		22.1	1.95	72.15
			15.1	2.75	4.05		2.65	17.3	0.7		7.35	4.1	30.3
			3.85	3.55	7.15		2.3	2.6	15.9		11.4	11.2	34.3
			11.3	11.7	9.35		23.3	5.85	11.7		5.85	3	22.7
			3.95	14.1	9.6		18	14	1.05		0.85	11.3	1.85
			5.6	2.7	7.4		38.2	1.65	5.9		1.85	4.45	0.55
			11.5	9	4.55		16.9	1.25	11.8		0.75	10.8	20.1
			6.05	2.95	3.5		0.8	18.1	6.1		41	2.75	15.6
			11.3	9.25	1.45		16.7	5.5	6.9		4.3	3.55	9.4
			13.5	11.5	3.65		53.5	1.1	1.75		6.85	11.7	8
			18.2	3.45	4.95		8.2	29	4.7		27.7	14.1	4.6
			4.6	9.85	4		42.7	8.25	6.2		15.7	2.7	1.75
			6.65	3.75	50.6		49.5	3.2	1		45.4	9	25.5
			1.7	2.05	40.2		0.55	22.5	1.55		24.4	2.95	27.5
			3.5	8.3	38.8		1.2	4.35	1.3		4.95	9.25	15
			5.4	10.2	19.8		74.7	35	28.1		12.4	11.5	6.1
			5.9	2.4	27.4		17.5	20.8	3.5		42.2	3.45	40.5
			2.55	60.6	51		8.2	3.15	2.6		57.5	9.85	21.9
			3.55	15.3	45.3		1.5	51.1	1.9		1.25	3.75	15.6
			4.35	31.3	27.4		1.85	15.9	9.35		0.6	2.05	9.5
			32.3	4.4	16.6		3.6	22.6	1.6		0.8	8.3	0.9
			11.1	15.7	4		0.65	5.85	9.1		10.7	10.2	35.2
			9.65	18.4	11		3.05	43.6	4.5		11.7	2.4	56.6
			9.7	2.95	2.2		1.65	3.6	13.7		2.95	60.6	59
			17.8	11.6	10.4		0.55	1	39.5		40	15.3	6.1
			21	5.45	2.2		5.25	1.1	29.6		5.1	31.3	5.95
			5.75	5.75	7.4		0.55	3.6	13.6		1.75	4.4	15.6
			11.7	2.3	3.35		1	0.5	3.4		37.1	15.7	7.35
			3.9	12.8	7.8		1.75	17.1	31		14.3	18.4	4.9
			7.35	3.15	2.15		39.3	1.8	1.15		17.5	2.95	10.4
			1.3	3.55	58.1		4.25	0.85	19.9		12.3	11.6	58.6
			0.75	5.4	45.3		23.9	11.9	4.95		2.05	5.45	21.5
			2.8	5.7	32		1.2	14.9	1.4		0.65	5.75	19.2
			9.5	4.95	40.4		0.6	1.1	30.8		5.8	2.3	24
			5.8	37.6	18.9		9.55	24.4	11.3		5.5	12.8	16.4
			31	5.75	41.3		0.65	11.8	25.7		4	3.15	7.35
			10.9	22.4	23.7		1.75	9.45	27.2		5.45	3.55	1.55
			5.9	13.1	29.7		7.35	22.6	4.15		12.5	5.4	4.05
			9.75	8.8	17.3		32.5	0.85	4.5		33.8	5.7	31.6
			10.6	26.4	6.6		27.4	0.65	13		15.8	4.95	55.8
			0.85	16.9	17.5		3.35	0.85	9.6		11.1	37.6	17.8
			11.4	24.3	14.7		2.9	4	11.2		3.1	5.75	4.55
			8.95	16.4	7.7		3.35	0.85	4.4		3.4	22.4	9
			8.05	3.65	23.6		0.55	36.1	37.5		3.3	13.1	22.8
			12	4.25	12.8		9.3	58.4	0.5		2.45	8.8	26.1
			8.65	2.2	8.4		18.5	29.1	2.4		15.6	26.4	25.3
			14.3	2.1	9.15		4.1	1	8.6		11	16.9	10.3
			15.1	3.2	5.3		14.7	4.05	26		3.55	24.3	13.9
			2.6	3.9	6		11.5	16	2.55		0.75	16.4	1.9
			5	8.6	16.1		0.9	28.4	3.5		1.35	3.65	1.1
			3.1	4.6	5.8		10.3	57.7	8.05		46.1	4.25	15.6
			12.8	25.7	3.25		1.05	4.2	78.4		2.25	2.2	15.1
			5.7	30.7	3.5		0.6	55	36.5		58.3	2.1	2.9
			3.85	61.1	11.8		1.65	1.5	44		7.55	3.2	1.7
			2.45	1.85	2.2		7.1	0.8	8.7		12.7	3.9	3.95
			21.8	15.9	10.7		7.15	64.8	21.3		9.45	8.6	20.1
			23.3	2.05	8.05		4.25	7.45	3.25		15.1	4.6	14.5
			17	8.75	3.4		8.75	2.75	46.3		3.85	25.7	3.05
			0.8	14.4	3.95		3.25	3.2	4.75		11.3	30.7	0.6
			6.5	12.2	11		6	30.8	1.45		3.95	61.1	29.4
			1.4	48.8	48.8		1.15	37.3	1.8		5.6	1.85	48.8
			7.15	17.1	47		3.75	29.5	0.7		11.5	15.9	14.6
			2.5	1.75	37.1		6.55	6.9	7.15		6.05	2.05	5.25
			4.9	7.35	21.2		1.65	5.45	47.3		11.3	8.75	33.1
			14.6	2.65	26.6		7.1	6	26		13.5	14.4	18.8
			1.85	2.05	10.2		5.65	15.3	0.55		18.2	12.2	11.5
			58.1	6.95	10.3		11.7	11.9	30.3		4.6	48.8	6.45
			32.5	2.25	42.6		2.45	2.5	7.95		6.65	17.1	2.85
			42.8	19.3	43.6		6.6	12.5	2.8		1.7	1.75	6.85
			15	33.9	55.6		3.1	6.05	74.2		3.5	7.35	11
			4.9	19.8	39.7		6.15	2.8	13		5.4	2.65	2
			26.2	32.4	36.6		0.65	3.45	0.8		5.9	2.05	3.55
			13.3	8.1	45.9		5.95	39.9	42.1		2.55	6.95	2.4
			9.75	15.2	34		1.15	0.85	38.2		3.55	2.25	51
			9.65	11.6	31.4		3.3	1.1	10.8		4.35	19.3	29.3
			3.8	14.5	14		1.15	1.25	38.4		32.3	33.9	51.3
			4	31.6	25.3		11.3	2.45	0.85		11.1	19.8	29.4
			8.2	6.6	22.2		1.1	12.1	42.7		9.65	32.4	25
			13.4	17.4	32.3		5.15	7.95	32.5		9.7	8.1	17.8
			5.7	6.85	15.9		1.95	11.1	6.4		17.8	15.2	22.2
			6.05	42	6.35		4.5	2.45	3.65		21	11.6	20.5
			11.2	63.8	6.65		4.45	15.1	11.3		5.75	14.5	11.8
			55.1	18.5	12.6		1.9	13.2	1.95		11.7	31.6	54.8
			26.7	21.1	2.55		2.25	6	44.5		3.9	6.6	43.4
			2.4	19.9	2.1		4.3	1	2.7		7.35	17.4	38.2
			15	25.9	10.2		5.25	3.9	46.1		1.3	6.85	35.2
			10.9	34.8	13.8		23.5	17.2	30.8		0.75	42	46
			3.15	1.9	1.1		2.9	9.1	51		2.8	63.8	33.1
			5.75	6.85	13.7		2.75	4	59.8		9.5	18.5	16.3
			4.15	8.65	16.9		4.65	11.3	1.45		5.8	21.1	20.6
			1.35	12.2	31.2		6.3	150	3.7		31	19.9	22.6
			1.3	7.25	26.9		1.25	150	0.75		10.9	25.9	29.8
			0.75	5.6	12.4		1.7	150	47		5.9	34.8	12
			5.85	10.6	50.4		21.4	151	55.3		9.75	1.9	13.2
			4.2	13.6	45.7		18.9	150	3.25		10.6	6.85	4.05
			10.1	7.7	21.5		2.75	150	5.65		0.85	8.65	7.15
			1.25	13.4	8.25		1.15	150	1.35		11.4	12.2	9.35
			23.6	7	7.05		2.8	150	20.1		8.95	7.25	9.6
			5	4	27.8		11.1	150	0.75		8.05	5.6	7.4
			5.8	3	26.8		33.5	150	7		12	10.6	4.55
			10.95	4.25	25.1		8.65	150	35.5		8.65	13.6	3.5
			0.75	13.2	21.5		26.8	150	10.2		14.3	7.7	1.45
			4.9	31.2	15.6		41.2	150	57.9		15.1	13.4	3.65
			18.5	30.4	4.4		1.3	150	4.25		2.6	7	4.95
			0.75	18.2	1.35		2	150	27		5	4	4
			12.7	9.25	11.3		7.5	150	3.35		3.1	3	50.6
			4.5	8.9	3.85		28.9	150	1.9		12.8	4.25	40.2
			14.05	12.1	1		6.05	150	2.5		5.7	13.2	38.8
			1.65	3.15	4.2		8.65	150	24.5		3.85	31.2	19.8
			9.45	5.85	49.5		0.85	150	5.8		2.45	30.4	27.4
			3.85	24.3	33.2		47.4	150	17.9		21.8	18.2	51
			4.5	42.4	40.2		1.85	150	7.75		23.3	9.25	45.3
			1	14.2	42.9		2.65	150	1.5		17	8.9	27.4
			4.75	11.3	15		2.3	150	7.65		0.8	12.1	16.6
			2.7	25.8	38.1		23.3	150	1.15		6.5	3.15	4
			8.7	28.3	44		18	150	1.25		1.4	5.85	11
			0.85	21.5	19.9		38.2	150	1.3		7.15	24.3	2.2
			3.8	14.1	17.2		16.9	150	13.8		2.5	42.4	10.4
			1.2	8.95	26		0.8	150	1.75		4.9	14.2	2.2
			13.05	25	16.3		16.7	150	7.45		14.6	11.3	7.4
			1.7	7.8	9.6		53.5	150	3.4		1.85	25.8	3.35
			3.25	4.5	16.4		8.2	150	3.15		58.1	28.3	7.8
			16.05	3.95	4		42.7	150	13.1		32.5	21.5	2.15
			7.05	6.55	24.2		49.5	150	28.2		42.8	14.1	58.1
			10.4	2.25	8.9		0.55	150	0.6		15	8.95	45.3
			10.45	6.25	52.8		1.2	150	31		4.9	25	32
			13.95	4.85	56		74.7	150	5.4		26.2	7.8	40.4
			0.55	4.75	38.5		17.5	150	6.7		13.3	4.5	18.9
			11.4	2.4	35.2		8.2	150	1.7		9.75	3.95	41.3
			5.05	1.45	29		1.5	150	8.4		9.65	6.55	23.7
			3.15	5.95	25.4		1.85	150	9.25		3.8	2.25	29.7
			2.15	2.15	30.3		3.6	150	7.35		4	6.25	17.3
			9.5	2.95	34.9		0.65	150	3.25		8.2	4.85	6.6
			9.45	11.9	12.4		3.05	150	13.3		13.4	4.75	17.5
			1.8	2.8	5.3		1.65		0.65		5.7	2.4	14.7
			3.55	11.1	24.2		0.55		5.45		6.05	1.45	7.7
			1	10.9	7.85		5.25		8.15		11.2	5.95	23.6
			7.05	1.8	3.65		0.55		6.2		55.1	2.15	12.8
			6.5	0.8	19.3		1		4.5		26.7	2.95	8.4
			5.05	2.3	12.7		1.75		6.7		2.4	11.9	9.15
			5.25	3.85	11.1		39.3		6.6		15	2.8	5.3
			6.55	1.85	38.95		4.25		19.2		10.9	11.1	6
			10.95	0.6	10.7		23.9		6.65		3.15	10.9	16.1
			8.1	8.6	3.7		1.2		7.95		5.75	150	5.8
			7.8	10.2	3.1		0.6		2.35		4.15	150	3.25
			1.55	12.15	10.65		9.55		12.2		1.35	150	3.5
			8.4	0.7	1.65		0.65		30.1		1.3	150	11.8
			15.6	3.1	5.4		1.75		7		0.75	150	2.2
			9.5	8.55	4.5		7.35		2.35		150	150	10.7
			8.5	13.25	10.25		32.5		1.1		150	150	8.05
			7.05	9.2	4.45		27.4		1.9		150	150	3.4
			0.75	0.55	4.55		3.35		3.2		150	150	3.95
			11.25	4.25	4.35		2.9		3.5		150	150	11
			2	2.55	3.45		3.35		2.95		150	150	48.8
			1.7	7.6	2.05		0.55		8.15		150	150	47
			1.15	11.55	0.85		9.3		1.9		150	150	37.1
			1.85	4.15	0.95		18.5		1.25		150	150	21.2
			3.55	15.2	0.55		4.1		4.05		150	150	26.6
			14.55	26.95	58.1		14.7		6.1		150	150	10.2
			7.3	0.8	3.75		11.5		1.8		150	150	10.3
			6.2	14.4	3.15		0.9		10.4		150	150	42.6
			7.1	12.5	1.65		10.3		15			150	43.6
			3.1	1.95	9.3		1.05		8.75			150	55.6
			5.9	2.6	47.3		0.6		4.8			150	39.7
			1.5	0.85	15.45		1.65		7.1			150	36.6
			4.7	6.45	13		7.1		21.1			150	45.9
			14.75	4.9	8.95		7.15		0.55			150	34
			2.05	0.55	3.3		4.25		4.85			150	31.4
			3.2	9.2	0.75		8.75		0.95			150	14
			2.2	27.05	1.9		3.25		4.6			150	25.3
			4.8	2.35	8.6		6		10.4			150	22.2
			7.8	3.85	0.6		1.15		8.5			150	32.3
			12.3	32.7	31.95		3.75		16			150	15.9
			3.45	8.2	5.4		6.55		46			150	6.35
			5.75	5.05	0.55		1.65		57			150	6.65
			7.8	14.1	6.25		7.1		14.6			150	12.6
			1.65	4.6	1.9		5.65		1.05			150	2.55
			17.9	2.5	6.95		11.7		9.5			150	2.1
			2.7	0.95	10.9		2.45		9			150	10.2
			2	3.35	14.75		6.6		4.2			150	13.8
			5	1.85	1.4		3.1		0.65			150	1.1
			3.95	7.2	10.65		6.15		6.65			150	13.7
			5.35	1.5	0.7		0.65		4.5			150	16.9
			1.2	2.95	0.55		5.95		14.3			150	31.2
			2.8	3.35	1.85		1.15		17.1			150	26.9
			4.55	8.3	1.25		3.3		59.5			150	12.4
			0.8	40.75	3.45		1.15		0.7			150	50.4
			7.2	2.4	2		11.3		0.7			150	45.7
			21.65	31.35	4.7		1.1		1.1			150	21.5
			11	4.65	0.75		5.15		45.1			150	8.25
			5.5	6.15	3.6		1.95		1.35			150	7.05
			1.9	0.65	1.25		4.5		6.15			150	27.8
			42.95	6.15	4.45		4.45		1.8			150	26.8
			17.2	0.95	9.4		1.9		0.7			150	25.1
			29.7	22.05	20.45		2.25		15.9			150	21.5
			1.65	8.65	14.15		4.3		11.7			150	15.6
			1.45	14.85	3.7		5.25		1.05			150	4.4
			0.75	10.2	2.4		23.5		5.9			150	1.35
			6.7	11.05	0.7		2.9		11.8			150	11.3
			11.8	4.3	4.85		2.75		6.1			150	3.85
			3.85	7.7	25.65		4.65		6.9			150	1
			1.15	0.75	9.2		6.3		1.75			150	4.2
			4.65	9.65	15.7		150		4.7				49.5
			0.55	10	12.75		150		6.2				33.2
			0.6	2.6	2.85		150		1				40.2
			0.85	11.05	10.15		150		1.55				42.9
			8.4	3.6	2		150		1.3				15
			7.4	5	3.9		150		28.1				38.1
			0.55	12.85	11.45		150		3.5				44
			8.35	2.1	13.75		150		2.6				19.9
			9.7	5.35	13.45		150		1.9				17.2
			3.3	0.75	3.95		150		9.35				26
			4.75	1.35	19.65		150		1.6				16.3
			2.75	2.15	2.3		150		9.1				9.6
			10.7	9.35	1.5		150		4.5				16.4
			13.6	4.9	4.2		150		13.7				4
			13.45	0.85	2.8		150		39.5				24.2
			8.8	1.35	5.8		150		29.6				8.9
			1.25	2.65	8.35		150		13.6				52.8
			8	3.15	9.55		150		3.4				56
			1.25	2.3	13.4		150		31				38.5
			18.1	9	2.8		150		1.15				35.2
			10	0.9	9.75		150		19.9				29
			4.3	0.55	4.2		150		4.95				25.4
			5.15	12.25	2.35		150		1.4				30.3
			4.05	5.85	33.2		150		30.8				34.9
			1.8	4.55	14.95		150		11.3				12.4
			8.5	7.85	3.6				25.7				5.3
			10.8	11.65	5.65				27.2				24.2
			0.9	10.1	1.8				4.15				7.85
			0.95	1.05	9.7				4.5				3.65
			0.55	6	11.3				13				19.3
			0.55	31.5	2				9.6				12.7
			4.1	6.3	2.95				11.2				11.1
			7	14.4	29.8				4.4				150
			2.3	0.55	10.85				37.5				150
			2.05	7.6	4.3				0.5				150
			1.65	23.7	9.7				2.4				150
			2.1	8.25	4.5				8.6				150
			4.7	6.35	0.55				26				150
			4.7	1.1	7.6				2.55				150
			8.35	4.95	23.7				3.5				150
			8.05	4.8	8.25				8.05				150
			0.8	8.55	6.35				78.4				150
			4	12.85	1.1				36.5				150
			4.45	2.7	4.95				44				150
			3.3	6.05	4.8				8.7				150
			4.05	4	8.55				21.3				150
			4.3	11.65	12.85				3.25				150
			10.3	0.9	2.7				46.3				150
			2.55	1.85	6.05				4.75				150
			4.4	3.35	4				1.45				150
			11.55	20.7	11.65				1.8				150
			5.8	0.5	0.9				0.7				150
			4.05	5	1.85				7.15				150
			5.6	4.15	3.35				47.3				150
			14.3	16.6	20.7				26				150
			29.7	2.15	0.5				0.55				150
			9.8	13.5	5				30.3				150
			8.2	5.05	4.15				7.95				150
			3.2	1.7	16.6				2.8				150
			3.2	1.05	2.15				74.2				150
			10.7	11.65	13.5				13				150
			7.4	7.85	5.05				0.8				150
			0.65	9.35	1.7				42.1				150
			1.3	7.35	1.05				38.2				150
			2.9	0.65	11.65				10.8				150
			2.45	7.6	7.85				38.4				150
			3.45	7.65	9.35				0.85				150
			2.5	3.9	7.35				42.7				150
			4.2	7.65	0.65				32.5				150
			4.2	1.15	7.6				6.4				150
			8.25	1.25	7.65				3.65				150
			1.3	1.3	3.9				11.3				150
			1.7	13.8	7.65				1.95				150
			3.15	1.75	1.15				44.5				150
			2.35	7.45	1.25				2.7				150
			4.05	3.4	1.3				46.1				150
			4	3.15	13.8				30.8				150
			5.45	13.05	1.75				51				150
			12.5	28.2	7.45				59.8				150
			33.8	0.6	3.4				1.45				150
			15.8	30.95	3.15				3.7				150
			11.1	5.4	13.05				0.75				150
			3.1	6.7	28.2				47				150
			3.4	1.7	0.6				55.3				150
			3.3	8.4	30.95				3.25				150
			2.45	9.25	5.4				150				150
			15.6	7.35	6.7				150				150
			11	3.25	1.7				150				150
			3.55	13.3	8.4				150				150
			0.75	0.65	9.25				150				150
			1.35	5.45	7.35				150				150
			46.1	8.15	3.25				150				150
			2.25	6.2	13.3				150
			58.3	4.5	0.65				150
			7.55	6.7	5.45				150
			12.7	6.6	8.15				150
			9.45	19.2	6.2				150
			15.1	6.65	4.5				150
			3.85	7.95	6.7				150
			11.3	2.35	6.6				150
			3.95	12.2	19.2				150
			5.6	30.1	6.65				150
			11.5	7	7.95				150
			6.05	2.35	2.35				150
			11.3	1.1	12.2				150
			13.5	1.9	30.1				150
			18.2	3.2	7				150
			4.6	3.5	2.35				150
			6.65	2.95	1.1				150
			1.7	8.15	1.9				150
			3.5	1.9	3.2				150
			5.4	1.25	3.5				150
			5.9	4.05	2.95				150
			2.55	6.1	8.15				150
			3.55	1.8	1.9				150
			4.35	10.35	1.25				150
			32.3	15	4.05				150
			11.1	8.75	6.1				150
			9.65	4.8	1.8				150
			9.7	7.1	10.35				150
			17.8	21.05	15				150
			21	0.55	8.75				150
			5.75	4.85	4.8				150
			11.7	0.95	7.1				150
			3.9	4.6	21.05				150
			7.35	10.35	0.55				150
			1.3	8.5	4.85				150
			0.75	59.4	0.95				150
			2.8	33.8	4.6				150
			9.5	23.6	10.35				150
			5.8	23.9	8.5				150
			31	30.5	51				150
			10.9	50.8	29.3				150
			5.9	46.1	51.3				150
			9.75	24	29.4				150
			10.6	14.5	25				150
			0.85	5.25	17.8				150
			11.4	20.4	22.2				150
			8.95	16.7	20.5				150
			8.05	22.4	11.8				150
			12	4.55	54.8				150
			8.65	1.95	43.4				150
			14.3	4.1	38.2				150
			15.1	11.2	35.2				150
			2.6	3	46				150
			5	11.3	33.1				150
			3.1	4.45	16.3				150
			12.8	10.8	20.6				150
			5.7	2.75	22.6				150
			3.85	3.55	29.8				150
			2.45	11.7	12				150
			21.8	14.1	13.2				150
			23.3	2.7	4.05				150
			17	9	7.15				150
			0.8	2.95	9.35				150
			6.5	9.25	9.6				150
			1.4	11.5	7.4				150
			7.15	3.45	4.55
			2.5	9.85	3.5
			4.9	3.75	1.45
			14.6	2.05	3.65
			1.85	8.3	4.95
			58.1	10.2	4
			32.5	2.4	50.6
			42.8	60.6	40.2
			15	15.3	38.8
			4.9	31.3	19.8
			26.2	4.4	27.4
			13.3	15.7	51
			9.75	18.4	45.3
			9.65	2.95	27.4
			3.8	11.6	16.6
			4	5.45	4
			8.2	5.75	11
			13.4	2.3	2.2
			5.7	12.8	10.4
			6.05	3.15	2.2
			11.2	3.55	7.4
			55.1	5.4	3.35
			26.7	5.7	7.8
			2.4	4.95	2.15
			15	37.6	58.1
			10.9	5.75	45.3
			3.15	22.4	32
			5.75	13.1	40.4
			4.15	8.8	18.9
			1.35	26.4	41.3
			1.3	16.9	23.7
			0.75	24.3	29.7
			150	16.4	17.3
			150	3.65	6.6
			150	4.25	17.5
			150	2.2	14.7
			150	2.1	7.7
			150	3.2	23.6
			150	3.9	12.8
			150	8.6	8.4
			150	4.6	9.15
			150	25.7	5.3
			150	30.7	6
			150	61.1	16.1
			150	1.85	5.8
			150	15.9	3.25
			150	2.05	3.5
			150	8.75	11.8
			150	14.4	2.2
			150	12.2	10.7
			150	48.8	8.05
			150	17.1	3.4
			150	1.75	3.95
				7.35	11
				2.65	48.8
				2.05	47
				6.95	37.1
				2.25	21.2
				19.3	26.6
				33.9	10.2
				19.8	10.3
				32.4	42.6
				8.1	43.6
				15.2	55.6
				11.6	39.7
				14.5	36.6
				31.6	45.9
				6.6	34
				17.4	31.4
				6.85	14
				42	25.3
				63.8	22.2
				18.5	32.3
				21.1	15.9
				19.9	6.35
				25.9	6.65
				34.8	12.6
				1.9	2.55
				6.85	2.1
				8.65	10.2
				12.2	13.8
				7.25	1.1
				5.6	13.7
				10.6	16.9
				13.6	31.2
				7.7	26.9
				13.4	12.4
				7	50.4
				4	45.7
				3	21.5
				4.25	8.25
				13.2	7.05
				31.2	27.8
				30.4	26.8
				18.2	25.1
				9.25	21.5
				8.9	15.6
				12.1	4.4
				3.15	1.35
				5.85	11.3
				24.3	3.85
				42.4	1
				14.2	4.2
				11.3	49.5
				25.8	33.2
				28.3	40.2
				21.5	42.9
				14.1	15
				8.95	38.1
				25	44
				7.8	19.9
				4.5	17.2
				3.95	26
				6.55	16.3
				2.25	9.6
				6.25	16.4
				4.85	4
				4.75	24.2
				2.4	8.9
				1.45	52.8
				5.95	56
				2.15	38.5
				2.95	35.2
				11.9	29
				2.8	25.4
				11.1	30.3
				10.9	34.9
				150	12.4
				150	5.3
				150	24.2
				150	7.85
				150	3.65
				150	19.3
				150	12.7
				150	11.1
				150	150
				150	150
				150	150
				150	150
				150	150
				150	150
				150	150
				150	150
				150	150
				150	150
				150	150
				150	150
				150	150
				150	150
				150	150
				150	150
				150	150
				150	150
				150	150
				150	150
				150	150
				150	150
				150	150
				150	150
				150	150
				150	150
				150	150
				150	150
				150	150
				150	150
				150	150
				150	150
				150	150
					150
					150
					150
					150
					150
					150
					150
					150
					150
					150
					150
					150
					150
					150
					150
					150
					150
																Additional replicate													Additional replicate
	Figure 5e		Plasma membrane				Cytoplasm				Nucleus					Plasma membrane				Cytoplasm				Nucleus					Plasma membrane				Cytoplasm				Nucleus
			Sensitive	Resistant	Resistant NAC		Sensitive	Resistant	Resistant NAC		Sensitive	Resistant	Resistant NAC			Sensitive	Resistant	Resistant NAC		Sensitive	Resistant	Resistant NAC		Sensitive	Resistant	Resistant NAC			Sensitive	Resistant	Resistant NAC		Sensitive	Resistant	Resistant NAC		Sensitive	Resistant	Resistant NAC
			551	369	709		763	591	1000		359.28	99.5	314.5			505.875	202.441	701.824		647.75	262	859.833		161.333	149.5	175.688			581.81	458.649	613.951		985.312	376.676	955.528		121.917	88.75	131.167
			528	327	293		569	437	854		213	87.667	146			421.833	154	415.423		672.219	270	527.125		169	85.091	120.333			439.35	204.083	507.519		767.607	255.839	460		90.625	64.6	88.6
			401	226	716		396	623	1001		118.167	168.833	179			715.95	156.095	643.833		422.15	320	942.568		255.625	50.795	89.917			473.458	140.5	650.688		775.431	209.429	596.423		51.8	55.125	114.667
			297	303	279		269	443	796		182.833	70.333	114.75			587.643	112.438	636.909		480.048	469.167	898.182		195.818	108.5	103.444			571.545	184.938	822.909		553.823	140.545	611.333		85.5	72.19	85.333
			452	538	375		287	574	772		171	63.75	166.167			543.625	196.381	383.562		1116.82	392.273	669.032		206.5	69.556	102.667			537.471	123.35	645.688		866.208	268	325.917		82.5	58.667	156.125
			277	184	405		322	716	605		127	75.75	122.833			908.423	262.786	541.659		662.333	400	822.812		162.688	65.583	140.833			387.654	158.154	477.722		579.522	653.654	418.231		95.625	38.182	175.917
			310	341	524		284	457	589		198.5	106.667	172.333			648.688	174.038	434.786		651.864	322.111	596.562		273.75	67.464	92.5			227	148.286	568		694.929	365.75	899.568		116.111	41.885	99.625
			426	294	434		264	410	325		205	68.667	104.5			684.222	110.15	524.405		523	436.375	833.056		238.812	94	154.25			384.625	236.321	426.412		680.75	400.05	1006.2		193	53.417	112.667
			359	340	271		322	449	645		125.25	83.5	96.333			818.571	136.038	680.882		567.979	405.429	1165.86		144.438	54.286	114.125			284.5	469.538	726.208		750.5	476.556	1062.43		131.625	97.417	106
			333	173	230		255	567	1176		277.5	69	199			899.65	150.4	518.654		1418.14	543.333	665.5		153.846	69.471	158			343.333	249.1	520.962		720.536	220.333	431.875		123.538	71.333	112.167
			417	243	452		537	740	588		132.5	125.667	133.5			743.8	193.929	558.694		873.472	366.143	427.562		148.762	71.438	131.667			451.323	306.962	666.192		738.768	509.667	392.688		107.909	65.5	106.222
			346	280	1178		542	348	752		177	160	165.5			651.19	398	574.182		883.394	130.167	282.238		181.583					304.562	317.188	354.794		550.614	245.333	315.95		144.375	117.667	77.167
			379	306	369		380	270	218		156	213.444	98.75			568.5	312.6	413.839		1157.59	272.75	343.529		158					351.5	404.231	473.423		437.818	297.75	460.818		145.5	72.75	140.952
			498	252	412		581	380	189		92.667	98.167	161			590.1	405	266.714		1206.68	200	987.75		140.05					363.25	482.5	447.078		615.036	313.75	597.568		80.375	75	82.167
			566	348	258		614	233	228		156.5	90	202.833			472.4	451.143	518.115		731	139.125	482.188		187.438					249.375	214.143	315.516		560.357	223.667	369.2		99.556	178.875	127.222
			397	1545	285		577	331	308		140	54.875	251.625			854.762	516.524	541.625		522.5	191.25	569.333		260.556					453.235	212.882	414		1165.6	330.375	454.583		103.1	70.5	95.25
			503	220	365		601	349	640		217	145.333	228			1065.27	306.25	491.906		456.667	220.125	416.375		262.375					355.444	323.636	655.647		921.292	298.846	458.375			111.333	80.333
			410	224	385		619	478	496		101.25	71	207			822.192	310	543.625		494.455	548.45	398.4		136.75					318.839	345.778	395.857		861.081	203.143	247.765			74.091	74.75
			380	204	262		744	231	380		134.667	70	140			628.75	274.167	388.765		410.857	191.167	448.938		121.5					426.375	329.875	479.625		867.917	270.5	322.875			91	114.75
			248	512	312		600	389	502		187.167	132.25	192.167			457.875	275.679	455.745		675.643	365.529	401.781							431.667	366.038	369.5		641.771	225.333	766.571			58.818	96.636
			502	297	326		498	296	592		109.25	113.667	317.444			518.25	327.386	301.222		1114.42	451.167	304.25							304.375	243.571	577.583		608.143	324.375	405.25			66.111	120.857
			284	385	371		512	488	421		148.75	61.667	160			584.1	295.625	398.438		401.625	393.25	304.688							380.5	274.188	316.5		380.077	450.333	408			44.167	117.188
			245	244	349		843	252	365		155.75	77	202			448.364	405.312	497.5		463.625	454.273	370.667							343.167	186.417	258.333		415	171.556	298.429			43.5
			339	275	307		809	355	433		107	122.25	131			408	218.077	578		931.286	267.917	501.125							289.625	276.143	367.833		577.417	164.538	540.583
			457	670	434		623	419	527		240.75	106.25	150.5			348.75	550.7	579.059		739.545	231.562	984.583							359.25	218.364	544.333		534.438	219.156	499.762
			309	696	210		824	238	261		195.556	94.5	134.5			377.8	293.818	386		617.75	242.562	630.875							519.29	120	386.857		491.643	194.157	1008.18
			308	683	471		627	240	219		101.75	119.5	178.667			419	206.353	395.423		786.625	312.778	387.75							311.333	208.125	351		435.312	230	856.222
			538	279	239		775	215	243		126.75	97.667	131.875			574.5		663.95		796.15	298.222	302.889							402.667	241.875	282.75		1611	216.875	534.385
			379	191	321		672	447	460		153.167	100.5	194.75			658.071		477.762		1034.79	368.333	439.438							379.375	259.727	785.4		1409.62	257.833	734.258
			393	222	378		436	702	254		153	58	172.444			512.378		558.25		847.308	331.25	347.812							409.875	194.857	746.25		1892	240.625	1077.75
			485	236	492		243	208	776		123.5	68.375	134.5			595.125		556.214		644.875	248.083	657.625							577.583	318	598.875		286.154	269.125	829.818
			2244	295	1061		254	227	1077		125.5	84.75	189.333			829.923		271.545		665.206	390.333	529.286							332	185.25	656.083		817.353	86.125	346.75
			424	333	1178		1024	620	1037		184.667	50.776	98			406.75		326.333		825.875	271.688	874.125							355	173.667	816.889		846.909	159.182	375.25
			235	453	319		348	341	917		171.25	119	179.273			439.281		285.235		544.125	224.192	428.222							418.333	183.909	443.9		383.3	139.75	433
			526	484	298		323	320	884		127	93.833	143.556			593.692		299.833		588.312	326.222	586.5							458.833	97.857	650.375		617.25	235.577	396.5
			396	274	427		355	293	538		127.167	165	185			556.69		478.119		842.75	286.375	320.727							485.188	267.762	602.167		396.444		335.833
			392	219	1178		213	456	622		160.9	182	81.667			406.794		494.375		962.765	387.875	645.833							434.438	325.75	458.417		326.571		460.333
			502	251	387		240	216	574		135.667	132.75	160.333			428.714		462.35		699.5	226.083	374.235							499.125	230.375	220.625		212.643		623.115
			390	159	386		279	317	780		137	82.5	206			453.176				371.5	185.238	328.667							365.875	243.25	365.417		242.062		574.625
			259	241	442		173	280	628		199	192.667	151			500.062				585.147		376.306							333.125	463.5	334.875		248.909		611.875
			451	539	308		240	324	1675				154.125			427.45				838.778		450.875							293.125	112.405	525.938		298.059		639.75
			315	313	384		244	282	909							354.062				1025.65		521.286								43.857	478.938		492.5		601.25
			307	259	372		1001	191	1091							365				481.952		383.312								73.19	483.7		237.5		456.375
			370	307	335		819	260	1051							605.333				446.75		384.167								66.088	361.194		198.25		402.273
			392	516	464		541	349	965							430.5				459.75		461.5								64.625	588.917		430.833
			248	271	522		668	447	501							525.25				615.476		408.5								63.375	403.333		426.125
			285	395	401		498	378	388											920.857		324.182								75.423	348.643		184.455
			249	331	1178		525	262	251											497.9		506.438								107.5			381
			1286	263	562		1538	345	672											532.2										63.346			306.784
			910	431	501		582	244	426											423.667										53.2
			1084	318	569		988	361	338																					153.583
			539	317	522		631	296	336																					129.889
			883	287	324		244	337	383
			412	558	402		424	252	279
			318	470	504		417	296	332
			324	428	371		325	408	316
			277	357	460		514	506	312
			368	323	403		373	309	320
			339	484	657		328	482	854
			253	367	455		1003	413	868
			192	443	352		714	304	960
			232	345	521		609	285	1720
			386	211	491		562	1267	1319
			313	263	484		418	355	862
			253	309	540		388	305	762
			291	274	555		314	423	324
				268	489		700	340	537
				351	378		315	274	319
				327	247		238	301	779
				247	179		1249	362	599
				247	305		249	237	525
				187	191		266	252	653
				225	279		244	348	559
				253	283		231		667
					388		197		301
					284		244		472
					528		277		383
					577		245		238
					392		229		321
					407		1719		265
					242		202		302
					396		266		357
					152		257		228
					422		318		1013
					441		781		428
					366		470		347
					572		432		218
					269		623		312
					198		481		352
					269		575		345
					309		423		315
							291		291
							398		321
							373		240
							924		259
							407		392
							242		305
							254		234
							239		249
							525		341
							443		333
							294		319
							284		363
							285		705
							325		379
							403		299
							688		292
							312		253
							298		230
									609
									412
									529
									442
									280
									373
									356
									282
									329
									218
									407
									271
									294
									267
									329
									246
									345
									229
									209
									240
									267
									196
									270
									235
									1138
									1013
									430
									449
									338
									241
									433
									244
									379
									352
									297
									268
									1018
									473
									672
									856
									696
									222
									229
									265
									288
									425
									401
									422
									601
									650
									599
									638
									609
									664
									681
									492
									433
									426
									300
									475
									285
									299
									241
									323
									482
									332
									232
									209
									257
									345
									1068
									328
									248
									208
	Figure 5f		Plasma membrane				Cytoplasm				Nuckeus
			Sensitive	Resistant	Resistant NAC		Sensitive	Resistant	Resistant NAC		Sensitive	Resistant	Resistant NAC		An arbitraty lifetime of 150s was given to clusters with lifetimes >100s for representation purposes. These data were excluded from statistical tests.
			17.4	11.8	20.2		12.75	50	4.05		4.5	11.2	15.3
			15.9	5.8	19.3		7.1	43.7	10.5		10.1	1.95	9
			6.85	3.25	8.15		7.5	21.1	20.1		9.65	1.75	10.7
			0.8	17.3	5.55		15.25	8.95	61.4		2.3	51.9	0.9
			3.8	2.05	3.2		6.65	26.9	35.5		0.7	17.3	3.05
			17	32.2	29.6		9.7	21.6	4.45		43.2	3.95	0.9
			25.5	57.5	2.7		3.5	19.7	4.3		22.8	3.05	0.6
			7.25	21.1	8.15		4	61.6	11.8		50.1	2.95	0.75
			22.5	21.7	9.65		16.1	13	1.05		1.85	47.7	11.7
			25.9	10.2	19.2		6.65	55.4	2.1		0.75	10.9	0.8
			14.6	18.3	4.6		0.8	6.1	20.8		1.8	52.1	2.2
			18.9	4.55	4.8		13.45	2.75	23.7		1.6	51.8	13.5
			8.35	10	2.75		2.1	2.4	0.95		2.15	6.4	11.7
			1.85	19.2	7.8		6.3	7.2	7.45		1.15	44.3	11.4
			9.2	13.1	3.4		1.35	10.1	41.8		35.1	18.3	3.35
			7.6	14.7	0.8		6.85	1.45	23.1		0.75	1.05	0.9
			9.85	8.9	61.6		4.8	4	34.6		10.6	1.2	0.95
			1.7	6.4	49.9		2.6	4.7	16.9		6.6	2.85	4.4
			4.65	1.2	4.1		0.75	12.8	30.4		3	4.3	16
			4.9	8.4	3.45		0.55	40.4	10.9		26.7	0.85	8.1
			5.45	11.8	56.6		17.5	27.7	1.45		11.6	0.6	5.8
			6.15	20.8	6.6		3.05	1.95	2.7		1.95	4.95	7.5
			4.3	19.7	18.7		9.55	9.25	16.5		3.5	1.65	4.8
			5.5	4.95	2.45		3.65	2.7	32.2		1	1.1	1.4
			3.05	15.1	4.35		10.85	4.7	0.6		0.65	10.9	3.4
			0.55	6.75	8.9		9	4.55	3.65		13.6	7.4	0.6
			0.6	5.2	2.95		0.5	7.5	0.7		4.75	12.6	0.8
			0.9	30.7	4.1		5	48.2	7.5		4.65	3.1	150
			43.7	39.3	6.15		4.9	26.3	4.75		2.45	19.4	150
			28.6	12.9	1.8		5	8.9	18.7		5.1	16.9	150
			4.85	10.1	8.3		10.25	2.85	8.8		1.3	6.8	150
			18.4	8.55	3.9		4.25	38.5	3.05		3.65	37.8
			14.3	13.4	4.2		4	0.6	1.05		3.8	6.75
			0.75	6.15	2.25		0.5	26	7.25		5.95	2.3
			12.8	19	2.9		5.9	0.9	4.35		1.6	0.9
			9.2	21.9	4.55		12.25	10.7	23.7		2.15	2.6
			9.55	5.05	1.55		14.65	2.15	28.7		1.05	14.9
			12.8	7.55	2.85		0.6	2	5		1.55	1.05
			7.75	2.95	61.8		25.65	9.85	8.65		4.2	13
			5.15	5.85	17.7		7.8	13.7	12.1		2.65	8.65
			40.8	6.65	25.5		3.25	2.35	10.3		1.65	17.2
			3.3	7.6	4		14.85	5.85	0.5		0.6	9.75
			31.5	52.4	2.4		0.6	0.8	11.4		1.6	150
			26.7	10.9	15.1		0.65	3.7	30.2		3.9	150
			2.5	10.7	16.3		8	22.1	5.2		3	150
			13.4	8.7	18.1		10.15	30.5	0.5		12	150
			11.9	1.45	17.8		8.15	6.95	3.6		150	150
			3.65	2.7	3.45		4	2.85	16.9		150
			10.4	3.5	2.95		1	0.6	1.2		150
			1.3	2.2	5.25		10.85	6.6	4.4		150
			0.6	10.5	8.35		23.4	1.45	11.4		150
			12	1.95	5.05		16.2	3.55	3.6		150
			10	35	6.4		7.55	53.5	6.75		150
			9.75	50.4	4.35		1.9	5.3	20.5
			3.45	2.75	11		0.65	14.1	38.8
			8.05	46.4	2.2		3.85	7.3	5.3
			9.5	13.5	0.65		1.4	7.8	14.1
			2.1	16.6	7.45		10.1	15	13.7
			3.25	11.2	5.45		1.75	19.5	0.5
			6.5	24	35.9		0.55	0.75	11.8
			2.85	2.75	8.35		5	8.8	4.85
			10.9	3.1	3.6		1.65	9.85	4.35
			6.9	3.65	9.55		3.7	52.5	0.75
			10.8	2.7	2.8		0.85	40.1	0.85
			6.85	2.75	4.1		25.9	1.65	1.45
			6.9	1.2	4.45		4.6	31.3	1.6
			13.5	2.45	5.45		2.05	11	1.5
			7.45	1	4.8		20.2	13.7	2.55
			4.75	10.6	24.7		9.8	6.65	40.5
			5.45	14.9	5.8		10.1	22.1	1.4
			7.55	15.9	3.1		0.8	36.9	17.2
			12.4	5.9	10.7		2.1	12.9	1.4
			5.55	1.1	8.85		1.2	42	1.1
			9	11.1	1.45		19.85	13.2	3
			7.5	1.45	6.2		0.6	76.1	70
			8.85	12.9	2.5		3.4	4.75	2.55
			5.2	5.8	1.3		1.8	25.3	1.75
			8.05	6.5	0.65		1.6	16.8	0.6
			4.75	9.65	4		14.95	2.4	1.55
			6.25	10.8	0.65		1	42.3	52.6
			7.55	19.6	2.4		11.85	1.3	0.8
			6.4	1.05	4.75		7.3	13.2	21.8
			7.45	10.5	2.05		11.95	44.2	19.9
			2.75	0.65	0.55		1.45	26.1	8.9
			13.7	9.5	150		13.8	54	19.5
			1.95	57.5	150		1.25	3.1	8.6
			6.05	32.2	150		0.8	47.6	43.2
			5.3	28.2	150		22.05	45.3	10.7
			7.25	6.9	150		2.5	26.9	1.25
			1.95	53.6	150		10.55	2.55	1.25
			1.45	27.3	150		2	27.8	23.5
			11.3	40.2	150		8.3	23.8	6.85
			4.1	21.5	150		12.45	25.2	0.55
			35.3	13.4	150		0.65	33.5	5.6
			12.8	7.3			2.8	1	26.1
			12.9	8.9			5.15	1.5	4.95
			3.8	9.65			7.9	2.95	2.1
			10.5	2.9			12.05	43.4	13.2
			3.25	0.85			8.7	2.4	0.95
			4.35	0.6			13.45	23.6	13
			14.5	4.95			8.5	6.9	19.7
			6.55	7			4.65	1.45	13.3
			13.4	56.7			19.8	43.3	0.6
			3.9	51.9			9.25	17.3	1.25
			7.1	28.4			3.5	10.5	4.1
			14.5	21.6			16.7	21.4	0.9
			7.85	23.9			4.7	1.05	0.6
			10.9	59.1			13.7	4.15	3.15
			7.9	29.8			9.75	9.45	1.05
			9.2	5			5.45	1.3	5.25
			6.45	51.6			1.85	16.1	0.6
			8.85	11.8			5.05	0.95	4.2
			42.3	1.05			3.6	3.9	9.85
			1.45	9.55			10.85	40.7	15.7
			0.55	10.5			4.95	17.3	3.25
			3.85	6.6			4	0.55	4.45
			2.55	7.7			19.1	29.4	1
			9.15	5.75			26.4	7.7	3.2
			3.15	11.5			21.6	2.3	7.55
			2.85	2.3			0.95	9.4	2.6
			0.55	1.55			4.7	2.25	20.4
			13	5.75			2.35	4.1	7.55
			6.55	1.1			0.85	9.65	2.85
			2.25	7.2			2.75	5.15	9.45
			9.8	150			16.2	1.1	2.9
			150	150			3.25	13.2	4.3
			150	150			3.05	9.75	24.5
			150	150			11.85	68.2	5.85
			150	150			1.75	9.8	19
			150	150			0.9	1.1	0.5
			150	150			3	1.25	9
			150	150			1.35	0.6	2.1
			150	150			24.95	45.4	5.45
			150	150			2	53	3.05
			150	150			3.5	11.6	4.6
			150	150			1	1.5	21.1
			150	150			0.55	10.6	31.9
			150	150			1.35	7.7	4.1
			150	150			6.1	2.9	2.2
			150	150			1.5	23.2	3.2
			150	150			10.1	16.4	0.9
			150	150			7.5	5.6	20.4
			150	150			19.6	1.85	12.4
				150			1.05	25.9	11.5
				150			4.8	14.2	2.35
				150			0.8	4.05	6.95
				150			11.85	0.75	1.15
				150			3.9	46.2	58.2
				150			150	13.8	9.3
				150			150	1.95	2.15
				150			150	16.6	13.3
				150			150	3.15	14.7
				150			150	50.9	8.9
				150			150	18.6	5.35
				150			150	58	8.65
				150			150	16.7	1.1
				150			150	6.4	5.75
				150			150	9.85	6.2
				150			150	36.9	4.15
							150	18.6	10.6
							150	11.7	6.85
							150	2.5	4
							150	0.7	27.8
							150	50.1	10.7
							150	8.45	3.35
							150	32.6	3.45
							150	70.1	1.25
							150	31.9	2.6
								5.75	5.45
								2.5	0.6
								3.95	1
								5.25	58.9
								1.9	21.8
								30.3	1.35
								17	9.1
								43.7	50.4
								5.35	11.5
								7.55	22.5
								44	1.55
								15.7	13.9
								1.55	3.25
								0.6	3
								0.9	4.9
								17	0.5
								9.15	6.25
								1.55	15.1
								6.5	15
								11.4	47.7
								7.6	20.7
								63.6	17.2
								0.55	10.5
								7.5	8.15
								4.05	60.9
								4.95	3.65
								6	14
								13.6	12.8
								0.5	7.85
								1.7	10.4
								40.3	38.7
								19	2.8
								24.8	1.45
								10.9	7.35
								1.2	11
								3.35	150
								13.6	150
								13.5	150
								7.85	150
								24.4	150
								8.3	150
								30.5	150
								12.7	150
								10.1	150
								11.7	150
								3.25	150
								0.55	150
								0.55	150
								2	150
								5.45	150
								10.9	150
								47.2	150
								7	150
								3.6	150
								1	150
								0.95	150
								3.5	150
								10.1	150
								4.55	150
								4.55	150
								1.55	150
								8.9	150
								9.55	150
								2.9	150
								0.75
								4.9
								36.7
								4.6
								32.8
								0.9
								21.5
								2.1
								2.75
								20.9
								150
								150
								150
								150
								150
								150
								150
								150
								150
								150
								150
								150
								150
								150
								150
								150
								150
								150
								150
								150
								150
								150
								150
								150
								150
								150
								150
								150
								150
								150
								150
								150
								150
								150
								150
								150
								150
								150
								150
								150
								150
								150
								150
								150
								150
								150
								150
								150
								150
								150
								150
								150
								150
								150
								150
								150
								150
								150
								150
								150
								150
								150
								150
								150
								150
								150
								150

## Sheet: Supplementary Figure 1
	Supplementary Figure 1b			Healthy	T2D	T2D Metformin
				1.06728	2.41478	1.41527
				1.20267	1.805	1.37041
				0.730054	1.69234	1.1526
				Healthy	T2D	T2D Metformin
	Supplementary Figure 1c			29.4187	65.0211	107.041
				36.8602	320.271	48.3504
				42.4169	7797.83	58.0016
	Supplementary Figure 1d			siControl	siINSR
				1	0.02
				1	0.12
				1	0.23
							Additional replicate
	Supplementary Figure1e			siControl	siINSR		siControl	siINSR
				169.406	51.218		95.628	120.282
				156.983	51.218		276.281	62.937
				190.634	84.45		109.09	72.074
				294.905	360.311		109.862	79.468
				239.332	44.53		100.641	63.134
				236.433	39.74		63.727	27.018
				278.47	58.069		305.48	35.953
				233.785	52.486		156.099	51.14
				399.944	35.531		174.693	59.46
				514.303	49.264		106.053	28.223
				141.786	56.981		189.674	21.867
				313.087	56.981		104.828	23.725
				352.081	44.104		136.792	45.446
				182.913	48.004		79.989	28.21
				164.777	31.725		68.015	30.269
				192.083	28.926		127.534	34.985
				210.955	26.615		100.753	15.882
				405.304	40.506		164.51	46.224
				437.568	12.786		99.927	21.542
				517.525	12.786		147.891	27.446
				252.838	63.419		122.45	34.042
				288.002	33.753		89.429	42.953
				283.965	42.684		51.919	37.573
				410.228	40.185		190.33	21.663
				463.375	53.467		205.241	24.54
				497.452	44.817		69.35	25.941
				352.526	40.338		63.457	23.808
				340.296	26.398		134.824	24.746
				235.15	26.491		52.94	25.713
				252.838	28.786		182.843	36.286
				288.002	45.236		131.073	31.305
				283.965	44.923		116.326	31.616
				410.228	24.437		140.656	48.798
				463.375	33.217		147.806	24.134
				497.452	34.843		139.157	15.657
				352.526	30.257		208.265	15.216
				340.296			121.645	23.937
				235.15			99.359	30.358
							270.896	39.818
							290.498	25.654
							112.485	35.283
							72.179	50.203
							136.329	34.238
							62.959	56.232
							98.621
							100.066
							90.335
							238.657
							136.594
							166.44
							128.868
							197.869
							246.134
							138.094
							83.971
							45.635
							131.997
							162.234
							156.614
							171.768
							200.81
							206.788
							133.442
							116.563
							81.615
							66.415
	Supplementary Figure 1f		Healthy Liver	T2D	T2D Metformin
			1579.75	512.491	717.881
			1910.31	711.197	960.496
			1291.32	269.287	1423.44
			734.659	937.23	928.58
			599.851	753.205	797.376
			865.862	1112.41	806.486
			883.753	376.701	949.486
			1017.18	840.434	882.18
			1549.8	827.523	1120.34
			1412.56	449.184	711.066
			904.724	374.276	1121.39
			836.829	526.844	975.897
			617.742	599.523	935.526
			810.091	725.746	1110.64
			764.609	774.373	1026.75
			1613.17	613.941	722.076
			972.947	775.946	819.593
			934.937	564.199	1013.84
			662.831	530.317	1087.37
			905.445	473.891	834.732
			828.244	1065.03	895.812
			1569.85	805.044	1387.66
			1765.54	751.698	762.511
			1888.22	626.328	857.801
			869.269	453.575	1034.68
			913.506	766.968	1006.96
			759.628	592.97	978.19
			1856.63	458.097	1117.85
			940.179	444.793	800.588
			1068.5	688.587	579.273
			906.822	587.072	1083.38
			953.156	522.06	1835.27
			1088.16	423.821	804.192
			1112.41	550.044	887.161
			1227.16	746.258	1820.33
			896.926	645.268	812.843
			870.515	510.067	1067.58
			919.405	486.146	1535.77
			1550.97	459.08	1666.71
			882.639	598.016	974.193
			1202.91	430.637	966.197
			944.046	773.325	1873.74
			983.171	535.626	798.753
			1065.42	576.717	857.342
			1025.84	1032.91	1997.34
			1010.7	605.028	822.084
			504.693	614.138	1220.02
			845.087	643.695	987.365
			1245.25	681.05	1077.08
			832.176	912.589	1551.63
			894.501	486.474	1132.86
			1088.42	731.775	929.235
			1153.89	1068.89	1517.62
			965.149	810.156	1870.86
			1194.79	788.922	2061.11
			1069.48	683.409	1105.53
			1322.52	593.035	2174.68
			667.353	616.432	1885.93
			724.632	877.199	1250.36
			1024.33	966.001	1136.26
			1318.65	487.85	925.434
			1098.06	583.336	1835.14
			1114.64	610.402	1360.2
			1093.6	761.463	2157.84
			1549.86	495.845	1023.48
			970.392	490.799	1835.93
			1035.14	980.55	1531.64
			804.061	603.456	640.614
			631.964	550.24	1289.09
			1202.98	761.659	839.254
			1319.11	577.11	1768.88
			1127.61	672.858	1750.73
			1274.15	606.536	929.89
			1315.18	502.989	816.185
			1014.5	922.223	953.09
			1241.71	622.133	1383.86
			691.798	544.408	1793.26
			972.358	671.285	1424.03
			1005.26	617.611	601.489
			961.806	610.533	1480.79
			1922.17	466.551	1953.1
			1175.91	642.449	1481.7
			1133.05	616.563	630.718
			1058.08	493.683	1729.17
			1356.33	474.153	976.29
			965.28	619.184	833.618
			842.4	580.583	1471.22
			784.925	535.167	1426.06
			1240.2	445.383	1692.8
			1011.74	579.994	877.527
			952.697	530.055	1909.98
			1386.87	382.009	1270.15
			1193.28	545.128	1977.03
			962.789	581.763	799.408
			1527.19	523.239	1279.13
			872.022	519.963	953.418
			1182.47	533.135	1142.03
			1102.51	593.101	2082.21
			1222.71	700.449	1573.39
			2152.46	508.035	1169.95
			1073.81	652.87	1376.52
			950.6	373.621	938.738
			1407.52	497.484	1053.95
			926.679	352.518	924.385
			1108.08	582.287	956.76
			1124.07	617.742	1226.51
			939.262	543.359	745.996
			708.837	555.745	1726.09
			1134.1	540.213	1847.59
			1619	478.806	1966.73
			841.351	535.757	702.742
			981.074	609.419	737.87
			964.035	412.746	919.863
			1130.82	661.652	849.871
			1256.78	636.748	694.485
			1387.66	639.566	959.25
			1209.14	566.428	1872.63
			1643.58	827.523	1696.66
			1193.67	602.997	1097.92
			964.493	658.768	856.621
			1603.86	502.923	1705.97
			898.499	423.494	1088.49
			1191.38	583.926	1498.02
			928.186	473.76	914.489
			1222.38	477.168	1522.6
			1505.36	614.859	2002.26
			1175.85	496.173	795.738
			847.512	675.152	1586.69
			1089.08	586.678	835.387
			1625.69	483.852	1456.28
			1063.52	460.522	970.064
			1480.72	623.772	1204.81
			782.631	510.853	1280.44
			1116.34	299.368	709.493
			1007.94	571.212	1537.93
			952.304	499.843	1658.65
			982.188	457.703	1786.58
			942.08	592.314	1789.98
			1152.45	521.142	1230.11
			1007.62	462.619	1346.24
			1330.38	567.411	738.722
			1003.29	425.067	1051.13
			1446.18	717.357	1689.85
			1034.42	570.819	978.846
			1665.86	577.765	1178.99
			1149.83	553.32	845.021
			802.357	669.123	901.579
			1043.73	416.743	1132.92
			1242.56	502.137	1541.93
			1216.15	600.179	934.74
			1148.98	616.956	1688.8
			1483.93	632.095	1925.84
			760.283	537.067	1502.94
			1309.67	376.373	737.935
			794.952	612.958	1098.84
			1064.83	492.7	1306.59
			1040.12	544.67	1982.07
			845.414	601.817	1062.14
			1730.67	616.432	1124.34
			1123.81	467.468	996.803
			1135.54	581.894	1118.83
			625.607	718.078	1121.98
			637.731	604.963	1314.52
			1664.61	911.147	843.841
			920.257	432.406	2021.92
			1534.53	465.961	1205.99
			1365.18	374.932	1157.43
			1410.6	463.077	937.951
			1147.8	419.299	1156.91
			1091.57	845.742	680.985
			1056.44	611.844	766.575
			1100.28	558.629	976.29
			1275.79	494.862	1296.5
			1415.58	508.232	1014.37
			1214.19	859.57	1382.81
			958.398	389.677	1308.88
			1020.72	764.805	958.529
			864.027	570.753	1163.33
			1443.5	552.141	898.826
			795.41	755.696	960.234
			945.816	595.853	1098.12
			1233.26	513.147	1136.92
			1131.61	375.849	1119.94
			1005.65	998.9	921.174
			1252.79	721.813	1312.42
			984.22	498.467	852.361
			1153.17	464.716	882.639
			937.099	617.349	1016.66
			1153.5	780.73	1272.18
			1207.04	467.665	729.154
			1280.18	764.609	1050.61
			1015.94	377.291	1185.15
			1304.17	522.715	1217.66
			1304.17	689.177	1038.88
			684.065	784.466	1195.97
			1461.85	347.275	873.398
			787.939	646.054	1066.07
			1278.67	489.554	1127.94
			1266.16	668.991	1185.74
			900.071	927.596	1190.72
			991.691	894.042	943.718
			1090.72	802.161	1162.41
			1264.65	435.29	1161.63
			1230.11	535.953	1654.19
			989.2	660.603	1186.6
			927.4	677.38	808.714
			909.574	1164.84	906.363
			1073.09	625.148	940.179
			1216.41	425.591	1122.04
			1157.5	705.692	1019.28
			860.029	630.522	898.433
			1216.61	710.476	1521.29
			874.578	811.598	1262.42
			1233.06	511.05	1264.91
			948.83	1006.63	1560.48
			996.606	865.01	951.845
			785.973	762.511	1272.38
			1178.99	897.581	1660.36
			1053.23	700.318	951.976
			959.775	1091.57	922.943
			955.384	832.963	1344.47
			827.72	612.041	1538.39
			1070.79	374.866	1111.82
			1056.37	672.334	1058.6
			1166.41	649.986	1071.97
			1491.93	858.587	1337.2
			984.089	456.196	964.166
			1016.92	809.37	938.279
			1015.74	538.509	677.249
			1334.12	1041.43	814.875
			797.245	672.727	892.731
			696.254	586.94	1224.87
			1219.82	793.707	1005.13
			934.281	369.82	988.742
			1246.1	876.675	1278.28
			976.421	639.959	1294.4
			677.839	625.738	1226.9
			802.357	594.084	1059.26
			804.192	643.76	1367.15
			1387.79	776.667	1006.5
			1068.24	860.488	1230.31
			1797.46	829.62	905.576
			1510.6	597.361	1135.93
			642.58	454.951	845.152
			915.735	593.756	1080.62
			1636.7	378.798	1343.03
			1346.76	776.929	841.482
			1142.82	795.738	1430.13
			1044.51	623.837	860.815
			848.888	731.185	973.341
			1475.81	745.734	959.316
			1365.84	912.72	1382.61
			1028.59	447.152	1192.36
			1598.95	476.381	1230.11
			1067.38	727.974	1054.74
			978.715	392.036	976.159
			740.819	623.116	1253.7
			1092.49	342.36	1044.45
			1064.11	910.885	1341.91
			871.432	510.591	950.6
			716.177	478.937	1390.48
			1046.48	787.022	745.734
			934.937	599.196	738.46
			829.03	448.463	1365.97
			952.369	577.176	1098.84
			1246.76	449.905	1848.57
			686.817	628.359	1173.42
			1741.82	620.692	1126.04
			939.131	551.027	783.483
			1868.63	757.006	1408.11
			656.474	643.563	725.418
			1684.47	531.038	1082.2
			1240.6	618.791	1214.25
			974.782	624.951	986.12
			1201.73	577.962	1615.72
			2014.77	627.9	1095.5
			1621.1	567.411	1086.59
			1346.83	509.477	1242.83
			1371.54	810.484	1357.38
			739.639	753.271	1055.65
			1158.55	332.923	831.324
			1021.97	325.386	1727.59
			1462.37	495.321	1731.59
			661.848	479.92	1271.07
			1515.19	546.832	1199.57
			1317.6	496.828	1599.73
			983.237	550.764	1101.99
			1343.62	522.322	1097.73
			778.633	662.372	917.176
			1561.79	484.508	1288.7
			1209.4	592.577	1160.18
			1333.79	439.812	1406.14
			932.512	607.191	1011.09
			947.716	302.055	634.585
			708.968	592.052	1047.07
			1047.2	644.743	1274.09
			757.858	450.625	1128.99
			1159.33	561.381	1219.82
			1200.1	593.691	721.551
			1097.4	351.797	1092.16
			1056.11	579.076	1478.23
			1265.57	611.648	1181.22
			1145.83	417.268	1110.05
			1193.41	673.448	1843.27
			1165.62	497.025	1499.4
			2390.75	579.011	1502.81
			1176.5	523.829	1154.09
			1385.89	582.222	1452.15
			1147.99	564.724	1171.46
			1192.95	815.333	1244.53
			1131.81	482.935	1279.92
			1107.03	601.948	940.179
			1058.93	594.608	1607.2
			1461.98	638.91	772.276
			1407.39	535.691	2008.74
			761.004	593.428	944.832
			891.945	590.283	1517.81
			1063.26	515.834	1142.75
			1707.61	618.856	813.957
			2016.08	574.292	1347.36
			1522.99	737.149	1861.68
			2143.88	531.89	964.1
			1213.4	428.409	1151.86
			1521.16	601.62	759.431
			1639.71	557.908	1197.41
			1833.44	595.657	816.513
			1449.13	568.132	1148.45
			1745.88	519.242	1383.92
			737.149	697.303	1082.39
			1414.99	441.319	1242.76
			1153.04	574.947	884.67
			1964.51	515.178	1144.91
			1801.32	517.472	1187.51
			754.254	540.344	1160.05
			1760.56	657.588	997.851
			1223.23	745.275	1455.49
			1539.44	628.097	873.333
			1725.37	736.494	1171.85
			1121.71	660.931	729.481
			1263.27	592.97	935.92
			2038.43	595.132	612.63
			1780.22	582.615	1057.49
			892.01	533.856	1352.27
			1312.69	554.566	1280.38
			540.344	636.748	1313.73
			909.312	611.844	1086.59
			981.074	501.678	1108.8
			1342.96	533.398	933.036
			1485.77	455.475	1064.83
			1360	430.965	1069.22
			1654.13	594.215	1084.29
			769.72	421.265	837.091
			757.268	640.025	1010.63
			1148.19	442.761	849.936
			1181.81	428.802	820.642
			1167.46	629.408	1135.74
			708.903	705.626	963.248
			794.624	533.07	1213.2
			1827.27	520.618	971.244
			1640.96	628.556	738.263
			936.903	534.38	1068.76
			936.116	680.067	838.074
			820.38	638.255	1046.74
			1717.9	563.282	883.753
			1155.66	257.36	762.315
			1663.76	579.928	763.298
			1724.06	485.163	961.61
			1974.34	571.277	1308.43
			805.372	675.938	1387.46
			1687.95	548.34	1137.64
			1008.01	610.14	1045.89
			1163.2	624.624	809.501
			2284.32	625.148	1256.19
			858.915	462.16	940.638
			1307.51	480.838	1125.97
			1727.59	581.37	1031.86
			1203.77	706.282	1244
			2043.67	478.478	1818.49
			1174.34	544.014	1176.76
			1019.48	577.241	717.816
			1450.05	573.375	1169.95
			1043.01	399.442	1373.05
			1115.36	573.899	1057.82
			1103.95	518.914	843.579
			1249.38	584.974	1157.83
			1912.93	613.614	1150.29
			1778.65	535.232	1085.67
			1174.93	482.411	917.373
			1322.71	684.065	1381.5
			1027.87	358.613	754.713
			999.49	605.028	1156.64
			968.95	717.16	833.487
			1597.9	478.151	923.861
			1221.92	551.223	1174.99
			846.594	615.907	950.075
			1126.96	510.132	969.409
			1028.46	458.621	1171.33
			1346.04	567.673	1137.38
			834.929	673.71	1457.13
			935.592	568.066	1029.64
			1029.9	483.918	656.933
			645.136	425.853	1161.95
			904.135	497.418	1042.29
			961.02	523.633	1693.65
			809.501	630.915	915.866
			761.397	289.276	944.964
			1329.2	583.27	1465.65
			850.526	463.077	1420.95
			1301.15	604.242	1022.95
			1003.03	524.812	791.609
			1064.83	670.761	1662.52
			836.698	618.791	686.359
			802.161	580.256	990.183
			1243.41	560.857	1016.59
			757.793	663.749	1033.44
			1014.17	470.745	1263.14
			1354.43	556.859	670.499
			839.188	625.279	1255.87
			879.624	539.492	1094.91
			1218.84	534.905	756.744
			795.476	531.366	826.081
			1408.83	278.79	718.995
			1133.84	466.944	741.802
			989.2	571.408	691.995
			1120.73	625.213	1019.67
			1201.8	467.075	1117.98
			980.812	454.623	700.514
			1218.64	645.268	712.835
			911.868	627.704	1512.37
			801.833	531.038	655.426
			1184.3	644.088	849.15
			1299.32	631.964	727.188
			838.73	599.72	762.511
			988.742	438.567	1659.11
			1657.86	608.698	863.699
			857.211	621.74	1346.7
			1177.29	547.226	1574.04
			970.916	625.082	834.142
			925.368	618.594	787.481
			1246.36	654.049	1620.7
			900.071	637.927	1313.6
			675.152	594.084	709.886
			1077.54	493.158	1568.73
			487.653	514.13	752.353
			875.758	656.605	1831.8
			1011.35	577.241	975.831
			1310.06	641.073	1145.18
			947.585	680.395	712.245
			1114.18	579.338	1329.07
			1628.5	641.532	1001.72
			1380.06	727.974	1595.21
			1152.97	443.023	1929.31
			1029.64	515.899	947.519
			943.915	515.113	1150.68
			630.587	479.92	836.305
			1227.42	449.249	729.416
			970.064	632.488	1165.49
			990.511	602.276	730.268
			1458.31	589.889	1851.33
			1090.98	681.443	1378.09
			979.436	689.701	983.695
			617.349	542.507	813.171
			931.529	588.513	984.416
			1131.09	573.637	2031.03
			919.929	572.85	846.266
			954.27	726.073	937.492
			1399.85	381.682	863.633
			954.008	856.162	1079.64
			798.097	546.832	687.538
			1298.46	521.273	826.147
			1198.06	521.011	772.145
			1013.71	759.3	886.571
			764.346	679.15	788.398
			747.504	533.725	757.269
			1202.26	583.402	1487.34
			1190.99	569.573	712.049
			904.069	630.85	1525.22
			1392.77	520.815	568.066
			810.942	473.17	725.156
			992.936	453.312	795.083
			1268.25	572.654	579.076
			666.173	479.396	756.744
			1205.4	481.1	788.595
			813.433	410.386	748.421
			1172.5	560.857	933.691
			684.524	471.859	935.395
			1058.14	606.929	607.191
			614.203	605.618	675.742
			818.807	655.36	702.153
			554.631	436.928	1062.86
			1135.35	588.579	910.164
			569.704	482.345	813.04
			1307.64	618.201	865.337
			1305.28	483.131	800.457
			604.963	431.555	1041.24
			1084.49	480.313	843.383
			862.716	574.357	871.694
			1110.84	450.167	1054.02
			1212.35	501.875	739.836
			957.612	496.632	681.378
			762.839	645.792	968.294
			550.633	608.109	1386.61
			3293.32	517.341	884.474
			1021.05	546.046	1043.86
			1023.41	612.172	910.361
			857.08	550.502	896.139
			1135.67	503.644	821.166
			1252.92	541.393	811.991
			891.617	345.244	780.075
			853.41	430.244	825.622
			1130.5	723.911	1547.76
			1100.87	611.844	982.516
			1134.69	538.182	805.831
			1114.05	478.02	859.636
			913.637	550.175	663.421
			996.671	645.399	1097.73
			1192.23	628.097	1023.8
			1374.36	612.368	770.966
			736.625	425.591	1031.27
			1101.14	313.459	768.737
			1379.34	566.624	870.253
			965.935	689.504	1435.3
			921.96	483.721	918.88
			710.607	713.621	1188.3
			857.866	676.725	705.233
			2175.4	487.522	824.115
			809.697	519.635	761.528
			698.155	583.729	724.828
			1154.42	612.5	965.28
			997.655	667.746	958.136
			1128.2	505.283	646.382
			1861.68	533.856	563.282
			963.052	659.03	949.486
			904.528	573.047	1181.68
			732.824	514.916	1089.4
			1523.45	517.145	1048.38
			798.425	506.855	760.021
			680.788	639.238	747.7
			1123.16	643.498	893.977
			810.746	560.792	1378.55
			866.714	788.398	1287.19
			926.286	633.274	831.193
			837.878	496.959	788.398
			894.501	595.264	855.441
			1187.51	609.288	1046.61
			1055.06	615.776	807.993
			1093.73	686.359	560.464
			1377.11	545.587	829.751
			1703.48	733.741	888.078
			1128.01	795.476	1469.38
			965.804	544.08	718.275
			1310.46	579.142	1328.02
			1147.14	764.477	1035.4
			1118.04	772.145	712.507
			1051.92	527.434	752.615
			1288.24	648.217	741.474
			924.975	670.433	1078.26
			1192.56	734.2	891.683
			1145.18	680.526	1065.55
			1147.27	401.736	961.806
			1064.3	888.93	582.287
			1353.19	599.72	838.402
			1193.08	849.084	1079.12
			1421.08	826.606	755.368
			1259.67	849.674	825.426
			922.092	980.419	958.857
			570.294	507.052	1017.05
			1032.85	544.277	991.756
			1151.6	568.59	1250.82
			1166.93	549.388	826.475
			1012.92	568.132	972.161
			977.469	544.997	819.069
			769.065	792.527	770.966
			1581.51	536.805	605.028
			1719.8	849.74	1189.28
			1476.33	443.613	939.524
			965.476	559.94	852.82
			1006.11	481.624	879.886
			840.368	556.073	698.483
			933.822	901.644	1077.94
			1418.53	576.52	745.275
			1132.46	913.31	823.394
			929.759	516.882	737.149
			1168.57	472.908	736.821
			1484.46	515.768	652.083
			955.449	561.185	796.394
			1286.73	536.609	748.487
			803.471	479.068	849.412
			1232.27	683.868	849.216
			1343.62	566.362	1414.14
			1037.57	778.83	852.951
			1548.55	580.518	660.472
			1050.41	1077.35	802.881
			1272.71	425.722	886.374
			1333.85	463.798	766.64
			1578.83	672.268	1269.37
			983.63	978.125	593.691
			1017.05	409.928	780.14
			842.138	400.359	948.765
			1053.95	931.922	1020.4
			1001.52	630.194	1284.44
			1263.47	659.161	1448.02
			1461.58	767.099	852.23
			1232.14	544.211	732.037
			1165.36	448.397	838.074
			1373.83	573.768	714.801
			940.376	637.927	1126.76
			1014.56	1035.8	609.354
			1312.56	583.27	846.987
			889.324	467.468	727.188
			1370.55	515.375	1112.15
			1099.63	628.556	850.592
			1180.96	665.19	756.679
			1051.92	423.559	813.171
			1403.13	466.747	973.865
			824.902	592.97	762.577
			786.629	673.776	1149.44
			895.287	597.426	785.383
			999.621	676.528	646.84
			1268.58	777.322	758.186
			1153.37	581.108	907.412
			1079.38	559.677	819.135
			903.479	652.149	765.592
			985.072	686.162	866.845
			934.74	737.411	885.391
			956.498	879.821	1095.11
			875.823	672.334	851.378
			927.072	954.335	1092.94
			1187.64	592.183	551.027
			1265.04	754.123	634.061
			773.718	460.39	802.816
			1373.5	794.362	523.895
			918.487	461.046	775.487
			958.726	432.341	749.47
			1142.42	457.245	610.14
			956.432	818.086	705.036
			1220.28	503.251	809.828
			1271.2	845.939	790.299
			906.559	654.508	665.256
			873.398	661.193	787.415
			1063.06	523.37	770.834
			1369.11	553.189	853.017
			855.835	788.07	885.195
			1023.93	560.136	922.747
			1034.94	631.177	806.224
			787.612	716.44	698.483
			720.175	525.926	587.465
			872.35	488.571	980.353
			941.883	607.388	819.135
			1133.84	865.075	900.137
			1258.16	834.863	836.698
			868.614	667.091	773.259
			1207.7	605.29	743.047
			1076.43	537.133	745.275
			1275.66	320.799	914.096
			1041.17	433.586	798.491
			970.785	880.935	965.607
			805.896	619.84	814.94
			934.281	532.611	939.917
			923.468	579.469	1293.29
			938.344	718.209	730.333
			569.377	639.369	557.908
			1052.97	617.939	824.836
			864.682	457.048	551.485
			1005.58	571.605	745.079
			1116.21	591.397	821.428
			964.624	722.993	744.489
			818.217	557.842	916.455
			1403.06	658.768	824.639
			796.59	281.674	908.919
			1152.58	822.28	675.152
			1619.2	472.908	765.723
			1107.49	814.285	752.484
			995.557	563.806	930.218
			1166.8	542.507	586.613
			945.619	571.933	779.747
			812.057	422.969	855.638
			915.472	803.275	1096.55
			980.746	879.952	484.049
			1461.45	412.156	1017.25
			1051.85	874.185	1135.87
			792.396	861.274	500.367
			907.346	509.346	1009.19
			1072.37	652.673	823.853
			1000.21	576.061	721.289
			1488.85	525.402	681.968
			980.025	659.292	606.798
			904.331	610.009	843.383
			1032.13	564.134	1017.38
			1019.02	757.989	833.618
			641.204	435.487	857.145
			748.225	727.646	793.51
			1248.13	366.674	938.803
			661.651	543.49	1580.79
			1483.87	826.933	995.164
			931.135	784.99	1011.75
			787.612	633.602	953.156
			937.23	655.557	1606.16
			1207.11	563.413	1116.21
			723.517	595.722	745.669
			944.767	634.913	884.736
			815.006	583.926	1011.88
			1023.08	732.168	637.01
			718.799	1017.71	657.719
			1008.53	569.704	1112.34
			941.163	423.363	960.627
			839.188	639.828	1199.31
			839.844	559.35	777.585
			926.745	676.266	605.815
			1012.4	531.825	703.857
			1013.19	546.898	1136.33
			888.93	848.101	836.633
			1057.23	752.419	795.148
			969.212	539.689	636.289
			1413.41	609.026	647.299
			738.394	788.726	719.979
			1398.6	583.598	899.744
			1381.5	916.259	1154.02
			762.446	651.559	1116.41
			1060.77	544.408	852.754
			1318.58	761.528	850.002
			762.249	567.083	700.187
			1289.03	624.427	954.663
			909.705	672.334	858.26
			1097.99	667.55	1151.99
			1209.99	737.346	707.264
			975.11	716.243	909.64
			1074.66	591.135	1021.64
			1252.59	768.344	885.85
			884.015	753.795	1352.14
			1044.32	595.591	783.548
			1302.46	506.986	566.69
			773.915	592.97	983.957
			848.56	614.859	801.374
			1254.1	770.572	1005.52
			976.29	462.619	697.172
			1181.94	503.317	961.151
			1105.33	568.59	901.186
			1165.43	608.371	679.15
			949.289	618.398	573.833
			964.559	497.484	1222.51
			1058.93	370.868	704.774
			1487.34	519.242	767.295
			1296.89	418.447	958.267
			1079.31	556.925	757.334
			862.126	508.232	605.225
			1308.49	550.634	652.673
			1309.54	404.095	852.296
			1281.62	472.252	862.061
			1062.6	544.997	904.069
			895.877	508.035	964.493
			1019.48	521.601	810.025
			1314.19	591.462	1084.03
			786.039	716.702	810.287
			1058.28	622.592	1000.14
			1166.61	559.481	908.853
			936.378	573.964	996.213
			1299.64	632.357	766.181
			915.603	574.882	894.304
			1115.16	449.249	817.299
			883.36	608.829	905.642
			840.04	563.479	839.647
			1359.54	347.734	667.812
			1198.13	597.819	774.439
			1361.05	497.025	674.693
			1052.31	555.549	612.172
			1314.26	395.379	1007.49
			1289.75	504.3	942.932
			1365.44	403.702	1043.14
			1351.68	609.157	751.764
			1321.47	670.695	811.467
			1527.12	505.283	930.415
			1082.92	434.831	737.149
			1537.87	294.978	1010.57
			692.781	703.791	742.851
			1288.9	688.783	779.485
			929.628	743.047	826.016
			781.517	582.091	1041.69
			902.038	736.231	915.997
			1310.79	471.138	825.557
			645.136	482.345	761.397
			1124.79	509.673	730.792
			845.742	363.921	696.058
			1002.37	684.917	788.595
			1012.14	416.285	646.054
			778.174	609.223	732.496
			972.358	642.581	868.024
			889.258	422.248	875.889
			1007.35	529.596	798.163
			909.05	573.375	1053.75
			995.754	532.48	629.408
			1122.76	574.357	820.511
			836.239	476.709	510.722
			938.672	690.553	786.366
			816.382	571.146	936.968
			1231.29	466.42	867.631
			1265.83	488.833	780.599
			1091.37	610.402	969.736
			1000.87	511.246	786.301
			1045.82	493.158	692.388
			622.395	541.262	1014.56
			1202.85	485.098	660.734
			1321.53	444.137	696.582
			894.173	505.414	880.804
			1034.42	625.279	662.372
			752.746	441.582	802.161
			702.415	602.472	867.5
			832.176	549.519	957.743
			776.143	510.919	1038.55
			697.762	696.451	827.392
			810.418	596.705	643.432
			843.252	486.605	568.394
			1008.27	683.016	613.351
			806.683	558.301	847.053
			947.847	678.953	777.519
			877.265	549.257	933.691
			935.985	495.583	733.61
			868.942	637.927	1080.03
			622.395	564.92	921.305
			870.58	476.578	838.337
			668.926	608.698	1016.4
			632.095	548.929	867.369
			683.934	655.688	770.572
			618.267	674.693	782.696
			569.049	542.769	720.568
			781.582	649.331	604.504
			520.094	629.277	824.967
			803.013	486.736	816.251
			991.56	678.035	761.659
			814.416	723.714	605.094
			886.505	571.277	883.491
			795.607	573.047	803.078
			1119.94	491.586	809.763
			815.071	421.069	1001.19
			993.919	585.302	738.132
			575.078	727.318	803.471
			622.264	693.699	977.273
			1195.38	547.881	856.752
			1077.94	579.731	734.921
			838.926	585.499	771.883
			830.407	660.799	875.954
			961.937	476.25	780.272
			699.269	602.8	815.858
			856.556	525.14	978.19
			858.391	407.372	742.13
			578.355	725.811	820.576
			819.921	647.758	1493.63
			772.407	494.404	742.588
			656.278	514.523	764.281
			781.255	526.254	736.362
			798.491	584.057	934.281
			812.515	584.319	859.636
			725.811	600.9	823.525
			760.48	882.115	824.967
			967.836	649.527	812.384
			753.074	569.442	958.595
			714.801	687.145	730.071
			874.381	682.951	790.233
			1067.19	559.743	1005.39
			1004.08	795.345	793.772
			1194.66	554.828	1464.93
			1002.57	365.101	889.717
			600.637	545.653	963.51
			899.613	575.93	824.246
			805.569	742.982	725.025
			1063.32	648.479	863.764
			1108.8	568.656	863.961
			652.214	444.269	776.143
			1128.2	511.377	888.275
			1162.48	597.033	705.364
			1243.02	657.654	794.165
			1115.03	1023.61	941.949
			1335.3	479.461	826.671
			1456.28	480.772	1585.91
			1205.4	762.642	1265.43
			1008.66	581.108	934.281
			2156.72	520.946	833.88
			2259.09	580.256	929.825
			1375.54	519.766	841.286
			1327.04	676.79	903.807
			1615.86	715.981	735.969
			1867.78	485.818	777.191
			1185.48	550.961	796.394
			824.967	736.625	733.413
			1295.52	449.774	764.805
			2125.66	580.518	958.726
			1407.65	792.265	763.363
			1184.83	501.744	670.04
			1324.02	496.697	735.183
			1207.37	705.954	874.25
			1680.61	450.232	904.331
			1283.46	514.851	786.825
			1797.19	593.756	730.005
			1272.05	364.642	1062.8
			994.64	520.552	1072.82
			2775.78	529.924	909.509
			1506.08	518.586	786.301
			1350.96	545.128	940.114
			1087.24	472.777	1065.29
			2822.44	420.938	925.499
			1229.52	577.176	914.096
			1496.19	517.603	1102.25
			1192.76	563.61	1210.78
			1338.57	463.667	733.348
			1617.56	316.932	885.981
			1103.43	494.076	906.166
			1240.4	534.905	770.179
			1478.75	459.997	753.336
			1599.6	516.948	1150.94
			1402.4	541.786	712.18
			980.746	517.734	1068.5
			1270.74	478.413	617.48
			1366.1	588.775	432.472
			965.28	627.311	1013.78
			1284.77	489.226	1593.51
			1063.52	482.017	735.183
			1075.18	669.254	549.323
			1301.74	565.576	781.779
			2664.89	614.728	683.606
			1745.49	486.736	1076.17
			1146.42	625.345	1202.19
			1215.82	493.814	1193.41
			1006.31	605.487	691.732
			1395.65	550.961	809.828
			1329.86	590.414	547.815
			1069.15	482.935	673.71
			1849.75	604.176	765.985
			1142.1	655.491	1428.42
			1132	494.076	1001.98
			995.623	532.087	820.97
			680.722	604.701	815.53
			1430.85	566.821	720.306
			1112.6	646.513	1475.21
			1071.05	804.913	790.692
			1031.14	525.271	915.276
			1153.76	440.074	700.383
			1085.8	621.216	1103.89
			789.512	685.769	917.504
			1264.06	720.175	662.831
			1013.97	685.965	701.301
			920.519	605.946	566.821
			1551.3	552.862	877.003
			2014.38	633.405	1608.78
			1131.09	663.749	705.167
			904.724	666.239	1203.17
			1213.99	557.711	698.941
			1123.22	358.089	941.359
			1082.46	578.421	955.515
			1715.54	583.86	795.607
			1042.61	609.354	659.62
			1258.29	623.706	939.262
			1386.15	413.139	1014.5
			1185.48	637.534	1318.91
			1564.67	561.709	734.855
			1682.77	543.883	671.416
			1145.9	730.595	609.812
			1176.37	587.137	865.993
			958.595	358.81	912.917
			1334.05	581.501	458.162
			1178.73	604.176	671.351
			995.754	346.096	935.854
			1204.03	502.858	1365.12
			1207.3	500.171	936.247
			1189.02	707.33	1083.11
			1301.81	667.55	774.635
			1333.33	515.047	1132.66
			1128.27	500.826	667.353
			1151.14	591.135	892.338
			1118.37	519.242	632.16
			1233.78	375.587	711.524
			1273.43	475.136	742.982
			906.822	395.706	732.168
			913.703	404.423	1127.88
			911.409	527.04	681.05
			1004.8	479.396	623.706
			1395.06	506.986	619.84
			1207.44	380.305	517.472
			1150.88	819.528	965.935
			1295.19	704.905	808.19
			896.401	652.804	490.406
			948.634	693.633	744.948
			1172.37	679.477	615.645
			1191.38	792.723	637.272
			1188.3	832.373	679.215
			1609.7	964.952	574.62
			650.248	487.064	836.043
			911.409	720.634	592.183
			1186.07	575.275	955.58
			1381.3	500.236	1056.64
			854.721	733.282	907.149
			881.525	590.938	940.311
			1220.54	790.692	647.299
			1002.96	527.958	935.92
			1083.11	560.726	1042.87
			1433.01	612.237	677.511
			1337.72	450.888	752.615
			935.592	584.581	954.925
			998.9	618.594	1089.14
			841.417	507.052	927.4
			1432.94	633.143	784.728
			1549.34	694.813	1067.06
			1098.78	863.044	935.33
			1251.28	686.817	1050.8
			1230.05	513.278	817.562
			1048.71	812.581	1646.26
			806.486	554.893	1315.05
			1574.9	761.332	1619.39
			1309.02	438.698	647.561
			1769.01	720.175	732.561
			1110.84	605.225	1744.5
			1802.76	671.22	1383.6
			1412.63	697.958	1588.13
			1290.4	583.991	819.528
			610.992	637.993	753.271
			1119.62	623.903	733.348
			1341.52	615.842	607.191
			1039.34	744.423	907.412
			1216.54	421.069	474.677
			1140.26	611.189	1238.83
			1028.39	619.512	1423.24
			880.804	514.523	607.257
			948.175	479.068	848.626
			1110.64	650.117	997.72
			1114.18	722.076	942.014
			1093.93	1273.76	1445.33
			1274.61	707.985	675.611
			917.045	577.634	981.402
			876.872	613.482	778.633
			844.169	648.806	728.695
			900.399	806.486	740.95
			1182.34	712.639	887.292
			1039.93	607.191	786.956
			1102.97	701.956	1159.92
			942.735	960.299	867.959
			1367.54	399.573	593.035
			1399.78	764.15	720.175
			1256.19	664.076	1175.85
			450.691	740.95	1066.34
			973.603	718.93	718.406
			806.814	502.071	1219.36
			1053.49	905.576	851.706
			976.88	866.452	706.085
			1070.27	722.338	1467.81
			1624.11	889.192	800.915
			1425.41	509.215	892.928
			1094.91	785.58	648.479
			731.578	1022.03	877.068
			1062.34	738.001	863.175
			1163.66	611.058	1070.73
			1177.49	951.452	1234.31
			1494.61	673.841	860.357
			1243.02	705.495	798.687
			1223.23	687.735	1064.63
			1151.93	836.436	1057.36
			995.754	683.606	898.302
			1063.12	671.154	664.994
			1223.16	757.269	643.695
			1579.61	828.965	984.809
			2103.31	1008.99	1271.99
			1388.45	655.819	1636.24
			762.249	673.251	772.473
			993.526	551.616	1302.4
			1353.38	630.522	880.411
			789.578	509.542	922.091
			776.864	552.141	1204.36
			1007.48	662.176	884.605
			1431.24	808.911	1968.64
			890.175	767.689	714.932
			1515.32	794.689	636.617
			1024.59	663.421	717.488
			1269.96	634.192	1522.93
			1279.26	948.24	1279.33
			1258.95	506.266	1353.06
			688.652	918.553	738.394
			806.748	520.159	1167.39
			1502.02	559.546	546.505
			1047.99	932.119	807.993
			933.298	878.051	1344.8
			1640.3	638.19	912.654
			1304.63	908.001	1238.76
			1285.69	1111.42	1216.74
			1378.35	444.793	1049.95
			906.559	918.422	1532.76
			1089.47	686.162	939.721
			1472.27	990.97	809.173
			933.233	629.146	690.029
			1396.64	1630.73	1014.3
			815.333	743.637	1858.27
			1052.05	1125.97	1505.36
			998.048	619.315	869.335
			1281.43	992.149	1434.19
			1198.98	723.19	1648.16
			1107.17	840.303	783.811
			1619.98	1199.24	1539.44
			944.177	791.871	1410.92
			1003.62	691.274	802.03
			1114.31	543.031	1116.01
			1439.69	763.429	1408.3
			1364.66	775.553	647.299
			1204.16	639.828	1487.6
			1276.51	854.196	1191.05
			1181.09	689.766	1189.67
			1490.94	741.278	743.375
			1557.33	567.28	1358.17
			1168.97	728.433	1791.03
			1258.36	582.615	683.737
			1125.97	493.289	1057.95
			1083.51	545.26	733.151
			1327.89	465.83	766.64
			1026.16	973.472	977.863
			1077.28	1340.15	1808.86
			1168.9	508.101	1342.96
			1165.82	450.495	1353.25
			1317.27	543.162	1255.93
			1198.26	480.969	841.155
			1319.04	525.402	1831.8
			1328.68	684.13	1370.36
			1244.07	681.902	1295.58
			1136.85	616.759	1751.84
			1075.18	1104.94	1449.72
			1689.06	559.808	1487.47
			1199.9	643.957	1232.93
			1535.51	690.815	1878.2
			1492.32	963.51	1713.31
			1288.63	773.587	842.924
			1496.84	571.802	1736.05
			1363.28	725.811	603.849
			1685.59	458.687	1306.92
			1275.27	637.796	722.665
			1492.71	727.843	566.952
			1582.04	872.481	1932.79
			918.159	766.247	2114.06
			1321.73	742.523	1664.29
			1224.61	823.591	1294.53
			1233.45	760.087	2008.55
			1175.98	553.189	709.493
			1187.25	668.402	1506.87
			1486.68	733.807	1926.95
			1377.7	746.848	617.611
			1228.47	561.25	749.928
			1377.24	569.639	1439.56
			1390.35	864.747	1758.13
			1621.75	1050.54	964.493
			1434.91	862.847	627.638
			1076.95	666.894	1588.59
			1579.09	637.403	669.843
			1152.84	744.489	1328.41
			1005.78	751.501	639.894
			1242.69	818.61	669.909
			1059.85	744.292	1402.08
			1270.61	890.11	665.19
			1082.26	1245.12	1703.41
			1254.82	650.379	620.429
			1587.87	752.943	1131.02
			1557.27	1004.01	823.853
			1137.97	655.294	718.078
			795.607	789.578	724.369
			1000.87	760.087	1510.21
			1133.71	548.405	1265.17
			1321.27	759.956	655.032
			1230.83	637.6	924.713
			1065.81	791.216	1797.06
			1537.28	1095.17	672.596
			1008.93	680.395	769.262
			1541.14	517.603	800.26
			1563.49	540.41	614.138
			1173.42	611.91	626.065
			1193.54	710.214	722.862
			1296.5	1000.87	644.415
			1156.91	629.408	672.465
			1113.85	684.982	1198.85
			1332.81	622.854	1343.29
			1601.7	960.758	614.269
			1158.81	703.07	775.356
			1438.52	609.485	645.071
			793.444	926.024	1318.52
			811.663	595.067	620.954
			1208.22	790.102	1138.62
			1499.99	695.992	859.701
			1557.53	824.836	700.973
			1121.71	1099.5	494.6
			1295.58	1480.72	844.628
			1263.93	1261.17	826.671
			1347.94	619.971	907.805
			904.724	453.181	590.938
			1441.86	756.613	793.969
			1098.06	593.035	793.641
			1292.89	491.913	705.036
			969.605	549.716	753.14
			1382.61	1442.71	794.886
			1116.6	937.165	968.163
			790.299	514.916	1688.47
			1159.53	576.324	1119.49
			1006.37	864.027	745.013
			1474.95	1324.15	609.944
			989.987	553.32	1498.74
			1208.68	407.634	665.846
			1444.94	1255.67	1205.47
			908.394	808.059	1178.53
			1445.53	811.598	667.484
			1255.74	712.704	1507
			980.681	520.815	807.731
			953.614	761.135	1144.19
			1409.74	791.871	1544.36
			1564.61	425.656	618.922
			1524.37	528.024	1091.5
			1227.95	694.026	1782.38
			1036.19	641.597	2097.61
			1055.2	1400.9	958.005
			1631.19	622.854	899.416
			1224.74	687.014	1150.75
			956.17	647.168	1315.05
			1605.89	1192.1	708.379
			813.105	614.335	730.268
			1686.57	965.345	1424.42
			1231.42	719.126	723.517
			744.161	605.749	1080.95
			1226.31	587.596	622.068
			1444.74	792.789	854.917
			1381.17	765.133	688.849
			1213.53	548.602	1256.06
			1669.46	601.883	1497.96
			813.957	687.079	1600.78
			778.568	654.705	1942.62
			1250.1	666.632	1072.69
			1524.56	509.28	1064.11
			1074.86	641.663	1517.49
			973.406	608.174	696.648
			1542.32	569.18	714.801
			1220.61	687.342	1161.3
			1494.02	629.408	1286.93
			1446.84	633.733	1280.51
			887.554	631.308	1141.57
			1096.16	652.476	961.02
			995.492	493.158	1920.66
			1169.75	732.299	1689.52
			1164.77	704.709	1193.08
			1179.25	581.042	1252.85
			857.539	761.659	854.721
			1079.71	798.818	1871.12
			978.125	653.722	1956.32
			1176.31	645.726	670.368
			941.425	696.779	1120.67
			1164.18	610.271	1968.18
			1213.66	471.269	1855.26
			1253.7	752.55	839.844
			1259.6	934.937	1421.87
			1137.77	893.846	1480.2
			1287.78	660.603	1794.05
			935.657	786.956	1697.91
			681.116	813.302	678.298
			1021.38	640.025	1049.3
			1340.67	887.03	772.473
			843.973	790.823	1574.11
			893.321	650.773	520.683
			1642.27	983.04	718.078
			955.253	1023.61	915.866
			1164.31	771.686	805.568
			1460.8	697.696	1102.77
			851.968	1266.61	713.949
			1170.41	762.708	665.322
			1779.37	845.349	733.348
			1340.34	619.184	805.896
			1211.3	664.47	868.221
			1169.95	516.162	935.199
			990.904	1498.35	908.526
			1398.73	726.663	862.519
			1664.55	513.147	870.908
			1068.83	628.949	1159.86
			734.527	769.524	623.772
			1920.34	678.167	640.483
			695.14	739.246
			616.825	753.598
			1067.25	920.65
			1650.46	452.198
			1538.33	652.739
			954.073	551.748
			1448.48	579.404
			1186.01	805.306
			1310.59	535.626
			1177.62	598.147
			1640.1	1300.76
			1283.92	738.329
			605.028	608.502
			1281.49	602.931
			948.371	474.808
			971.637	1280.51
			1204.88	780.992
			1114.96	602.735
			1096.61	580.715
			967.77	656.802
			1516.44	1118.9
			1083.9	478.675
			1102.51	1271.92
			1034.16	654.049
			902.3	586.285
			1497.04	1361.12
			1111.36	602.014
			1060.31	560.202
			1037.04	565.51
			1239.55	830.603
			873.529	811.86
			1132.92	930.415
			1049.1	571.408
			1190.85	919.601
			1421.28	755.827
			753.73	723.517
			1053.95	727.843
			864.551	590.414
			868.352	721.748
			1028.72	704.971
			1134.36	563.806
			1005.26	632.291
			1376.39	576.782
			900.071	487.85
			756.023	419.824
			661.979	570.491
			963.707	609.026
			1317.93	451.609
			976.159	553.91
			1011.42	453.378
			1108.93	702.48
			1367.47	765.133
			1215.89	762.446
			747.176	652.739
			1038.75	755.04
			567.542	936.247
			1294.53	464.519
			1109.72	486.801
			843.383	557.253
			1245.84	834.667
			1266.02	706.478
			1213.2	705.364
			805.175	485.098
			772.08	724.304
			740.622	686.817
			1150.48	499.909
			1114.64	997.327
			751.305	884.277
			1088.68	726.991
			700.318	690.618
			954.401	977.601
			750.06	697.106
			1048.25	452.198
			1476.85	428.474
			1341.78	1084.36
			989.856	1115.23
			2103.97	1531.97
			969.081	514.589
			652.411	450.232
			720.372	552.731
			778.437	1490.62
			708.641	1028.85
			994.771	684.589
			1123.94	1811.22
			1270.28	398.393
			1663.43	746.914
			1537.41	978.256
			855.245	696.517
			981.926	991.691
			1080.49	645.661
			1302.53	527.172
			1404.37	1821.57
			865.927	1773.99
			1341.06	532.152
			1202.59	1162.74
			625.148	1207.7
			1255.08	1274.94
			756.744	1134.62
			943.325	518.717
			1682.24	715.26
			1668.22	1125.78
			1049.1	595.722
			883.294	1434.12
			761.266	1179.06
			1186.33	932.381
			1195.38	1119.62
			1854.6	1039.27
			2008.35	753.926
			909.378	611.582
			1078.66	564.92
			841.351	637.665
			1113.52	653.918
			904.069	705.429
			1762.26	643.301
			802.226	481.362
			945.226	427.491
			1165.82	543.687
			971.637	589.103
			723.517	664.797
			1036.91	555.811
			1064.5	483.721
			1814.89	988.021
			742.13	635.83
			1176.7	645.071
			1169.95	543.883
			833.094	527.499
			1131.09	637.796
			1144.98	629.014
			859.242	587.072
			1041.76	452.329
			1052.31	398.131
			855.507	401.998
			835.846	571.015
			700.252	345.571
			1289.42	503.906
			784.728	823.329
			701.039	886.833
			700.973	883.622
			585.761	646.971
			802.554	566.755
			890.372	589.431
			1027.47	420.02
			710.279	606.274
			667.55	787.939
			553.386	624.689
			468.255	438.305
			463.274	602.931
			760.152	785.646
			898.302	302.711
			739.443	702.087
			617.021	571.998
			687.079	543.818
			764.346	407.83
			977.797	478.806
			777.847	583.795
			963.576	1040.12
			597.819	981.926
			751.96	747.897
			615.842	417.464
			697.696	436.142
			663.618	641.86
			614.4	452.198
			1103.76	442.171
			1131.94	609.026
			933.822	434.241
			792.527	793.969
			780.075	548.733
			784.597	539.623
			1175.19	616.235
			760.807	556.597
			916.914	810.156
			869.728	530.711
			820.707	614.466
			836.501	655.032
			1331.17	482.214
			1222.51	363.069
			938.213	1107.76
			804.913	552.403
			1010.5	577.176
			1201.41	591.135
			654.77	880.935
			1073.41	449.97
			963.379	513.278
			739.181	647.692
			1054.34	704.512
			711.393	710.934
			1322.84	628.884
			988.479	624.165
			1143.41	597.361
			1240.92	737.149
			956.826	581.894
			969.212	664.142
			1083.11	729.416
			1338.97	679.477
			999.883	629.67
			890.044	362.414
			1289.95	619.053
			806.617	690.749
			1073.74	582.943
			924.189	599.785
			1527.38	708.379
			673.055	654.311
			869.269	535.429
			1050.35	279.773
			1403.58	417.071
			757.334	560.005
			1120.6	611.516
			1068.04	323.682
			1205.01	612.762
			974.193	553.255
			932.971	633.799
			953.483	380.24
			957.678	475.988
			1213.73	330.039
			814.35	588.71
			1035.27	646.185
			1041.3	577.831
			974.193	597.295
			1007.62	651.887
			813.957	381.616
			1023.67	366.674
			1137.57	609.026
			1039.4	597.098
			1244.27	590.283
			887.62	565.051
			1046.15	574.554
			1114.11	616.301
			973.603	423.69
			1067.25	586.285
			995.033	442.63
			1275.46	629.67
			1108.8	645.792
			785.187	530.776
			1046.61	544.277
			758.645	490.734
			1093.86	552.796
			1071.84	572.654
			985.727	664.273
			1878.52	904.266
			1099.69	524.616
			1183.38	602.997
			1755.05	509.805
			970.26	550.83
			986.186	919.929
			856.031	621.216
			928.973	610.206
			563.413	558.694
			1053.29	506.135
			923.861	433.39
			999.227	559.612
			1212.48	716.243
			1713.11	537.723
			1302.59	547.291
			1775.57	553.386
			1264.52	598.802
			1336.15	529.334
			1154.81	511.967
			1061.75	508.494
			1958.61	552.01
			1051.59	342.557
			2308.05	511.246
			1415.12	530.711
			1125.65	329.974
			2069.89	501.416
			1484.65	689.177
			449.118	355.467
			1245.45	388.17
			1046.09	410.845
			1714.68	487.916
			2309.29	417.595
			1249.25	503.71
			2052.39	592.904
			1015.94	539.492
			1016.73	560.333
			1365.7	488.833
			791.74	593.363
			962.068	558.629
			2405.56	575.078
			1240.4	746.062
			705.954	467.665
			1548.94	474.481
			1087.31	403.898
			768.279	587.727
			848.953	577.11
			824.246	284.82
			624.23	822.936
			1049.76	368.509
			724.369	574.947
			1585.18	506.855
			673.841	716.374
			1232.86	576.061
			2313.42	377.684
			1700.53	454.689
			1421.21	620.56
			552.468	629.342
			975.176	654.574
			942.604	707.854
			626.131	568.984
			1211.96	778.174
			1811.68	645.333
			487.064	631.636
			1011.15	466.289
			891.093	507.052
			1416.82	497.025
			1072.82	612.958
			1483.8	389.677
			529.334	693.633
			1068.17	531.497
			1502.61	428.671
			1963.2	445.71
			927.4	556.466
			948.699	576.586
			1913	667.091
			925.696	444.924
			1131.41	617.939
			1151.66	337.904
			1652.29	530.186
			1058.14	701.301
			1021.18	423.494
			1019.94	349.7
			962.855	423.952
			1906.77	625.541
			1524.5	667.484
			1380.84	411.304
			1164.31	459.407
			1555.1	903.545
			1061.95	900.137
			953.68	308.15
			1148.52	665.977
			2253.26	625.41
			1320.88	460.063
			762.184	673.907
			1138.1	384.959
			1161.76	541.524
			1351.75	290.128
			2089.03	390.136
			1852.83	460.718
			1159.79	619.184
			1815.74	369.361
			1472.92	294.846
			1295.32	486.801
			889.848	507.969
			1363.61	480.969
			649.527	680.001
			755.368	533.66
			902.627	784.925
			1045.5	626.786
			1586.1	423.952
			2112.62	459.08
			964.428	540.934
			1450.7	571.605
			1398.14	434.111
			2230.26	414.908
			1565.65	520.815
			660.406	343.278
			1014.17	639.762
			1959.92	322.699
			1373.9	481.755
			1335.82	353.96
			662.438	527.237
			1007.81	536.871
			1426.06	319.816
			1427.37	343.278
			954.27	628.884
			1353.78	566.1
			1168.31	463.405
			853.934	568.525
			1155.92	468.189
			1268.25	481.362
			1150.48	541.327
			922.288	321.651
			945.226	496.501
			1160.64	550.109
			1388.84	476.512
			1554.97	486.408
			892.994	561.644
			2089.03	571.802
			763.625	395.969
			1700.33	490.144
			1670.18	489.292
			904.135	362.48
			1111.49	356.581
			856.818	340.394
			1074.07	408.617
			997.589	496.959
			1610.68	241.631
			1039.4	345.506
			877.92	362.611
			952.762	632.553
			1607.07	476.185
			693.699	503.71
			1148.26	413.598
			1716.52	542.245
			1848.77	533.856
			1033.7	492.962
			990.708	539.296
			1859.78	556.466
			1303.12	624.558
			1327.37	330.629
			815.333	459.473
			993.591	367.46
			1240.4	461.701
			1310.33	312.148
			1136.46	610.009
			942.473	604.963
			1377.96	472.58
			1062.27	519.373
			1243.55	451.15
			834.535	450.625
			1003.49	461.439
			1087.64	541.59
			1083.24	318.046
			1469.12	556.204
			1554.19	575.472
			1383.99	390.07
			1593.57	508.494
			1424.23	559.153
			1384.19	574.226
			1190.66	540.934
			1059.06	430.506
			1221.85	619.512
			629.604	314.376
			679.346	477.692
			843.121	474.677
			1481.18	408.945
			1003.42	436.404
			1310	373.948
			1154.42	502.792
			1322.06	476.643
			1199.96	513.606
			1173.95	354.419
			644.415	394.265
			976.749	459.473
			1123.94	512.95
			829.03	441.516
			1256.52	409.469
			1140.79	424.346
			1983.51	397.214
			1286.6	516.096
			1171.06	291.373
			781.255	383.32
			1757.41	426.05
			1021.31	403.374
			1307.71	356.057
			1095.96	370.737
			993.919	632.619
			791.871	449.642
			1661.53	620.56
			1100.09	669.647
			1083.24	405.406
			1149.24	332.923
			1145.11	371.917
			1406.14	578.159
			1068.76	465.895
			1211.83	566.034
			908.198	352.19
			958.726	349.241
			1050.15	360.055
			1113.46	517.669
			1348.8	615.973
			1073.28	596.378
			1695.29	313.459
			1303.38	406.585
			1198.19	446.759
			871.17	400.556
			1040.71	534.97
			1480.2	513.606
			1081.74	525.402
			797.049	626.459
			1732.31	597.295
			1891.83	560.66
			604.111	607.846
			1089.54	653.787
			1626.28	593.822
			1007.62	523.502
			977.076	520.618
			1038.75	490.93
			756.351	497.877
			930.808	652.018
			1170.93	475.136
			995.164	461.636
			1102.91	465.043
			1787.63	680.985
			1239.35	612.958
			1229.59	586.678
			1736.18	420.151
			1286.6	550.371
			1184.83	499.384
			1878.65	579.797
			1183.97	439.747
			955.843	380.174
			797.377	272.04
			1412.5	590.414
			1472.66	585.826
			1196.36	485.163
			1505.62	487.784
			1620.57	493.748
			1219.17	377.094
			1109	468.844
			2249.39	515.375
			1068.83	360.514
			1521.55	480.969
			1090.91	556.466
			1017.71	351.404
			1792.15	334.823
			1930.95	418.382
			1498.74	389.743
			1537.93	415.498
			1700.86	376.701
			1046.28	657.326
			1191.18	540.606
			1598.49	433.586
			813.564	486.277
			1825.9	543.687
			1615.86	475.333
			1358.36	501.875
			686.359	626.131
			1290.01	402.063
			657.195	573.964
			1051.72	527.237
			1068.96	444.269
			676.856	612.106
			1295.91	488.309
			1624.38	471.269
			706.74	569.967
			1534.92	465.961
			931.725	583.336
			502.399	498.991
			1513.75	501.088
			1721.04	474.743
			807.6	529.859
			1575.94	542.179
			645.136	764.674
			491.586	581.239
			1594.23	374.342
			958.661	510.001
			553.189	529.727
			1268.84	628.294
			949.486	547.881
			1093.01	594.87
			936.968	488.636
			589.955	468.386
			696.058	594.149
			1397.23	672.662
			606.994	702.48
			1181.16	559.546
			1089.34	421.069
			1543.96	504.889
			1229.06	469.303
			655.032	408.158
			1493.5	915.997
			1100.81	477.495
			861.34	524.026
			1023.67	647.758
			1190.2	634.323
			999.293	535.167
			1528.17	624.689
			914.031	603.914
			661.258	574.816
			1159.73	530.186
			1417.48	510.067
			564.134	645.923
			1595.15	496.501
			939.917	443.286
			641.86	543.49
			938.672	640.352
			1052.44	417.399
			1344.8	402.522
			1050.67	507.576
			948.044	694.288
			1050.74	700.514
			1539.44	444.662
			596.64	737.149
			1131.15	622.592
			615.907	403.505
			739.312	388.497
			472.842	580.977
			857.932	597.361
			631.702	366.346
			949.617	799.867
			681.64	614.335
			553.648	636.027
			582.484	310.772
			742.982	475.922
			755.499	521.994
			476.905	453.312
			1035.27	713.163
			565.838	513.343
			593.494	588.972
			618.856	709.886
			787.35	647.954
			593.625	394.789
			708.051	511.902
			1227.1	522.912
			604.504	632.422
			904.004	452.133
			945.291	431.423
			796.393	381.157
			608.436	400.163
			705.495	443.744
			787.415	513.671
			808.911	562.889
			634.716	432.931
			861.733	475.07
			866.976	666.829
			718.012	395.313
			854.786	369.164
			714.08	802.685
			836.043	475.922
			759.497	297.927
			821.363	440.861
			819.921	398.852
			962.068	443.089
			836.567	320.602
			821.232	495.649
			677.97	367.985
			801.899	661.389
			824.639	469.828
			776.733	355.926
			555.614	415.367
			611.582	648.479
			796.066	419.168
			692.847	463.733
			818.02	602.276
			806.355	622.985
			824.377	538.313
			934.085	553.714
			1090.72	471.925
			759.497	626.721
			629.473	412.746
			507.838	509.084
			751.37	303.628
			954.532	356.254
			730.268	577.962
			824.377	450.298
			607.65	691.536
			906.494	479.789
			775.094	749.601
			659.161	551.354
			791.609	495.19
			778.306	484.639
			865.075	507.183
			856.293	495.649
			857.67	755.696
			873.595	816.972
			1017.91	508.822
			665.518	599.523
			551.551	625.082
[truncated: 4,140 more rows]
[truncated: 65 more columns]

## Sheet: Supplementary Figure 2
	Supplementary Figure 2a			Media + FBS	Media - FBS
				89	84
				91	92
				85	83
	Supplementary Figure 2b			Sen 1hr	Sen 4hr	Sen 24hr
				12.0415	59.9569	90.6879
				23.7904	65.6849	90.7297
				25.212	61.0439	96.3323
	Supplementary Figure 2c			pIR1345/IR					pIR1361/IR
				nM insulin					nM insulin
				0	0.072734	0	0.298478		0	0.323759	0.44503	0.128875
				0.1	0.639159	0	0.940822		0.1	0.448562	0.44503	0.384997
				1	1	1	1		1	1	1	1
				10	1.38216	1.09512	0.799077		10	1.56926	1.12818	0.85326
				100	1.48553	1.72837	0.743871		100	1.74591	1.26098	1.03914
				pAKT/AKT					pERK/ERK
				nM insulin					nM insulin
				0	0	0.449483	0		0	0.178138	0.499153	0.249176	0.431294
				0.1	0.125161	0.449483	0		0.1	0.528817	0.499153	0.469191	0.456442
				1	1	1	1		1	1	1	1	1
				10	1.69559	1.60475	1.70503		10	1.36217	1.28735	1.18284	1.67631
				100	3.27838	3.71249	3.80811		100	4.16507	5.36043	1.19046	1.68612
	Supplementary Figure 2d				baseMean	log2FoldChange	lfcSE	stat	pvalue	padj
				ENSG00000146678	4146.89	-2.89946	0.0787047	-36.8398	4.26507e-297	5.51729e-293
				ENSG00000165507	1317.03	-3.67593	0.121986	-30.1339	1.74111e-199	1.12615e-195
				ENSG00000134363	2879.09	-2.23103	0.076934	-28.9993	6.71993e-185	2.89763e-181
				ENSG00000261685	4705.84	1.33954	0.0670354	19.9825	7.81865e-89	2.52855e-85
				ENSG00000125629	3691.21	-1.32521	0.0697795	-18.9914	2.00915e-80	5.19806e-77
				ENSG00000107104	4688.39	-1.41661	0.0773426	-18.3161	6.15938e-75	1.32796e-71
				ENSG00000134294	35552.3	-1.07278	0.0609919	-17.5889	2.99639e-69	5.49177e-66
				ENSG00000112414	18581.2	-1.01789	0.0578945	-17.5818	3.39627e-69	5.49177e-66
				ENSG00000168906	7216.52	1.01657	0.0591832	17.1767	3.97014e-66	5.70641e-63
				ENSG00000140465	782.905	2.26502	0.132603	17.0812	2.04858e-65	2.65005e-62
				ENSG00000105856	1017.41	-1.94005	0.113916	-17.0306	4.8742e-65	5.73206e-62
				ENSG00000210195	1010.73	-1.8347	0.112552	-16.3009	9.72382e-60	1.04823e-56
				ENSG00000125772	774.227	1.92869	0.120131	16.055	5.27717e-58	5.25119e-55
				ENSG00000137801	11583.7	0.901652	0.0570612	15.8015	3.03844e-56	2.80752e-53
				ENSG00000170271	670.029	-2.12006	0.136739	-15.5044	3.23752e-54	2.79203e-51
				ENSG00000166123	6822.59	-0.837131	0.058655	-14.2721	3.2649e-46	2.63967e-43
				ENSG00000146278	1795.47	-1.23136	0.0883597	-13.9358	3.84046e-44	2.78214e-41
				ENSG00000175155	818.725	-1.74096	0.124932	-13.9352	3.87125e-44	2.78214e-41
				ENSG00000114796	616.228	-2.02253	0.145284	-13.9212	4.70681e-44	3.20459e-41
				ENSG00000104635	21515.4	-0.713935	0.0515842	-13.8402	1.45823e-43	9.4318e-41
				ENSG00000188554	8336.8	-0.906226	0.0667519	-13.576	5.55546e-42	3.42216e-39
				ENSG00000164938	2108.59	-1.20023	0.090857	-13.21	7.67791e-40	4.51461e-37
				ENSG00000141699	1983.36	-1.03093	0.0820568	-12.5637	3.34443e-36	1.88102e-33
				ENSG00000023287	3136.79	-0.912344	0.072668	-12.555	3.73357e-36	2.0124e-33
				ENSG00000137193	774.314	-1.48982	0.119325	-12.4854	8.96958e-36	4.64122e-33
				ENSG00000177606	1862.17	1.01574	0.0819387	12.3963	2.73669e-35	1.36161e-32
				ENSG00000112983	1754.19	-1.05315	0.0852148	-12.3588	4.36833e-35	2.09291e-32
				ENSG00000138764	633.97	-1.66305	0.135693	-12.256	1.55943e-34	7.20458e-32
				ENSG00000122779	19520.6	0.65147	0.0535545	12.1646	4.79666e-34	2.13964e-31
				ENSG00000157827	6862.7	-0.8486	0.0697823	-12.1607	5.03397e-34	2.17065e-31
				ENSG00000115875	3850.92	0.839958	0.0697044	12.0503	1.93266e-33	8.0648e-31
				ENSG00000067064	8961.82	0.898605	0.0750567	11.9723	4.96054e-33	2.0053e-30
				ENSG00000113161	16565.6	0.780094	0.0655496	11.9008	1.17181e-32	4.59349e-30
				ENSG00000198780	12542.8	0.726065	0.0615962	11.7875	4.52855e-32	1.72298e-29
				ENSG00000161547	7670.62	0.676513	0.0578339	11.6975	1.31246e-31	4.85086e-29
				ENSG00000270172	394.663	1.80444	0.154761	11.6595	2.05295e-31	7.37692e-29
				ENSG00000186591	3533.58	-0.820998	0.0730996	-11.2312	2.86508e-29	1.00169e-26
				ENSG00000114861	3400.45	-0.77336	0.06905	-11.2	4.07721e-29	1.38797e-26
				ENSG00000102081	2974.05	-0.789752	0.0705817	-11.1892	4.60636e-29	1.52789e-26
				ENSG00000168300	1027.59	-1.26215	0.113009	-11.1686	5.81054e-29	1.87913e-26
				ENSG00000198431	8355.12	0.677196	0.0608136	11.1356	8.41881e-29	2.65624e-26
				ENSG00000185262	426.375	-1.69746	0.153481	-11.0597	1.96746e-28	6.05979e-26
				ENSG00000092964	7200.28	-0.663622	0.0601465	-11.0334	2.63633e-28	7.93105e-26
				ENSG00000103257	7774.06	0.682103	0.0621672	10.9721	5.2068e-28	1.5308e-25
				ENSG00000134644	5533.94	-0.708383	0.0646048	-10.9649	5.63897e-28	1.62102e-25
				ENSG00000163960	3194.63	-0.760974	0.0698959	-10.8872	1.32589e-27	3.72865e-25
				ENSG00000150347	3097.89	-0.871057	0.0802448	-10.855	1.88824e-27	5.19708e-25
				ENSG00000075651	2969.9	-0.853144	0.0788785	-10.8159	2.89327e-27	7.79736e-25
				ENSG00000144959	1672.07	-0.905062	0.0845886	-10.6996	1.02247e-26	2.69932e-24
				ENSG00000175215	3222.77	-0.802082	0.075051	-10.6872	1.1689e-26	3.01709e-24
				ENSG00000155508	1195.51	-1.03136	0.0965189	-10.6855	1.18948e-26	3.01709e-24
				ENSG00000165732	10606	0.584881	0.0548155	10.67	1.40633e-26	3.49851e-24
				ENSG00000112081	7268.97	0.61577	0.0580134	10.6143	2.55775e-26	6.24285e-24
				ENSG00000168264	6634.02	-0.641704	0.0606834	-10.5746	3.90804e-26	9.36192e-24
				ENSG00000264364	5410.59	0.656368	0.0624013	10.5185	7.10009e-26	1.66994e-23
				ENSG00000120868	903.647	-1.14554	0.109481	-10.4634	1.2723e-25	2.93902e-23
				ENSG00000197147	1593.89	0.890383	0.0855391	10.4091	2.25396e-25	5.1153e-23
				ENSG00000113739	972.902	1.07986	0.103845	10.3987	2.51325e-25	5.60542e-23
				ENSG00000205213	7219.24	-0.624052	0.0600239	-10.3967	2.56608e-25	5.62623e-23
				ENSG00000171456	6499.87	-0.66276	0.0639117	-10.3699	3.39753e-25	7.32507e-23
				ENSG00000141458	4834.77	-0.65702	0.0643244	-10.2142	1.71354e-24	3.63383e-22
				ENSG00000169908	18289.3	-0.621758	0.0609337	-10.2039	1.90561e-24	3.97596e-22
				ENSG00000132603	2687.4	0.746936	0.0739466	10.101	5.46734e-24	1.12263e-21
				ENSG00000094804	2209.74	0.849267	0.084224	10.0834	6.54003e-24	1.3219e-21
				ENSG00000116062	5531.57	0.632714	0.0629379	10.053	8.91145e-24	1.77352e-21
				ENSG00000013441	1943.45	0.802922	0.0800082	10.0355	1.06421e-23	2.08586e-21
				ENSG00000112773	2308.09	0.817939	0.081606	10.023	1.2074e-23	2.33119e-21
				ENSG00000196323	2156.58	-0.842462	0.084223	-10.0027	1.48225e-23	2.81976e-21
				ENSG00000166783	2419.94	-0.767149	0.0778906	-9.84907	6.91845e-23	1.29706e-20
				ENSG00000101040	6443.56	-0.613802	0.0624767	-9.82449	8.83157e-23	1.63207e-20
				ENSG00000011566	3760.64	-0.656161	0.0668615	-9.81373	9.82695e-23	1.79044e-20
				ENSG00000139679	1715.45	-0.851403	0.0870938	-9.77571	1.43157e-22	2.57205e-20
				ENSG00000168386	4357.22	-0.779824	0.0800626	-9.74018	2.03193e-22	3.59129e-20
				ENSG00000115946	1717.64	0.808746	0.0830414	9.73906	2.05439e-22	3.59129e-20
				ENSG00000055044	4316.66	0.658091	0.0676301	9.73074	2.22974e-22	3.84585e-20
				ENSG00000160058	1624.29	-0.834315	0.086374	-9.65932	4.48826e-22	7.6395e-20
				ENSG00000157193	943.007	1.07444	0.111385	9.64618	5.10227e-22	8.57181e-20
				ENSG00000120738	985.042	1.18885	0.123263	9.64481	5.17084e-22	8.57564e-20
				ENSG00000244462	6896.85	0.572224	0.0595007	9.6171	6.77119e-22	1.10876e-19
				ENSG00000163811	5942.11	0.595328	0.0619236	9.61391	6.98434e-22	1.12937e-19
				ENSG00000101361	8797.02	0.587175	0.0611047	9.60933	7.30222e-22	1.16619e-19
				ENSG00000165244	453.788	1.36118	0.142574	9.54718	1.33278e-21	2.10254e-19
				ENSG00000127481	9849.78	-0.547946	0.0577071	-9.49529	2.19607e-21	3.4227e-19
				ENSG00000169242	1333.5	-0.901486	0.0953302	-9.45646	3.1855e-21	4.90566e-19
				ENSG00000179294	2908.53	0.679759	0.0719464	9.44813	3.44949e-21	5.24972e-19
				ENSG00000244694	1659.3	-0.880121	0.0933693	-9.42624	4.2505e-21	6.39354e-19
				ENSG00000089280	13187	0.5139	0.0545681	9.41759	4.61556e-21	6.86286e-19
				ENSG00000135316	7014.36	0.561889	0.059764	9.40179	5.36404e-21	7.88514e-19
				ENSG00000113369	1181.86	-0.930946	0.0991081	-9.39324	5.81816e-21	8.45659e-19
				ENSG00000168610	5200.61	-0.604878	0.064977	-9.3091	1.28923e-20	1.85305e-18
				ENSG00000185344	998.559	0.949345	0.102148	9.29385	1.48804e-20	2.11531e-18
				ENSG00000143952	4485.65	-0.589281	0.0634864	-9.28201	1.66316e-20	2.33855e-18
				ENSG00000169905	3063.71	-0.698488	0.0753692	-9.26754	1.90485e-20	2.64958e-18
				ENSG00000117289	5696.11	-0.726486	0.0787381	-9.22662	2.79305e-20	3.81889e-18
				ENSG00000146433	8074.13	-0.550264	0.0596416	-9.22618	2.80453e-20	3.81889e-18
				ENSG00000091127	1729.77	0.793262	0.0860169	9.22217	2.91157e-20	3.92334e-18
				ENSG00000125149	2174.09	-0.720418	0.0782946	-9.20137	3.53401e-20	4.71298e-18
				ENSG00000152223	1244.09	-0.868778	0.0948271	-9.1617	5.10841e-20	6.74311e-18
				ENSG00000164134	3373.76	0.624128	0.068261	9.14326	6.05995e-20	7.91833e-18
				ENSG00000067533	1424.88	0.836604	0.092277	9.06622	1.23219e-19	1.59396e-17
				ENSG00000177337	353.982	-1.51593	0.167388	-9.05642	1.34798e-19	1.72648e-17
				ENSG00000109686	7243.67	-0.538747	0.0595135	-9.05252	1.39703e-19	1.77176e-17
				ENSG00000164463	496.369	-1.40044	0.15482	-9.04558	1.48875e-19	1.86975e-17
				ENSG00000185650	3474.59	0.648472	0.0717191	9.04183	1.5407e-19	1.91639e-17
				ENSG00000005187	2387.49	-0.784812	0.0870887	-9.01164	2.02997e-19	2.50092e-17
				ENSG00000144354	2272.03	0.711576	0.0791413	8.99121	2.44521e-19	2.98407e-17
				ENSG00000106261	8303.24	-0.605306	0.0675599	-8.95955	3.26014e-19	3.94142e-17
				ENSG00000089195	1419.77	0.792626	0.0885439	8.95179	3.49772e-19	4.18949e-17
				ENSG00000136689	965.372	-0.985727	0.110384	-8.92997	4.26112e-19	5.05705e-17
				ENSG00000137124	6953.79	0.528044	0.0592707	8.90902	5.14853e-19	6.05467e-17
				ENSG00000140443	4874.31	-0.613024	0.068875	-8.90054	5.55741e-19	6.47663e-17
				ENSG00000196208	8870.03	-0.581191	0.0656746	-8.84956	8.78676e-19	1.01487e-16
				ENSG00000132824	7448.98	-0.534965	0.0604663	-8.84732	8.96464e-19	1.02625e-16
				ENSG00000160208	3401.46	0.606801	0.0686042	8.84495	9.15688e-19	1.03907e-16
				ENSG00000090238	294.211	-1.67186	0.189206	-8.83617	9.90555e-19	1.11425e-16
				ENSG00000047346	617.639	-1.15159	0.130536	-8.82202	1.12417e-18	1.24483e-16
				ENSG00000130338	3692.78	0.602344	0.0682787	8.82185	1.12589e-18	1.24483e-16
				ENSG00000105173	1172.44	0.842232	0.0956458	8.80573	1.3e-18	1.42516e-16
				ENSG00000109819	717.999	-1.05218	0.120008	-8.76759	1.82535e-18	1.98426e-16
				ENSG00000152894	7314.32	-0.513764	0.0586941	-8.75324	2.07311e-18	2.23481e-16
				ENSG00000172057	3602.86	-0.601373	0.0687584	-8.74618	2.20698e-18	2.35947e-16
				ENSG00000135968	3043.96	-0.712391	0.0815008	-8.74091	2.31239e-18	2.4519e-16
				ENSG00000196821	4635.03	-0.551886	0.0632173	-8.72997	2.54739e-18	2.67911e-16
				ENSG00000197594	8204.63	-0.551601	0.0632573	-8.71996	2.78302e-18	2.90332e-16
				ENSG00000164045	974.011	0.912288	0.10483	8.70256	3.24481e-18	3.35799e-16
				ENSG00000163050	2032.39	-0.758732	0.0872421	-8.69685	3.41226e-18	3.50325e-16
				ENSG00000177311	3537.88	-0.623106	0.0717832	-8.68039	3.94426e-18	4.01755e-16
				ENSG00000109084	7480.87	0.594868	0.0686073	8.67063	4.29745e-18	4.34311e-16
				ENSG00000140992	2879.88	-0.633062	0.0731675	-8.65223	5.05022e-18	5.06431e-16
				ENSG00000059804	3240.11	0.688554	0.0796876	8.64066	5.58869e-18	5.50284e-16
				ENSG00000003436	25853.6	-0.504306	0.0583649	-8.64057	5.59322e-18	5.50284e-16
				ENSG00000069702	11633.2	-0.479695	0.0555194	-8.64013	5.61514e-18	5.50284e-16
				ENSG00000244405	2796.93	-0.629442	0.0729793	-8.62494	6.41257e-18	6.23706e-16
				ENSG00000183876	1672.92	0.800452	0.0928369	8.62214	6.57166e-18	6.34411e-16
				ENSG00000111845	1250.65	0.818275	0.0949828	8.61498	6.99556e-18	6.7033e-16
				ENSG00000216775	1748.12	0.725209	0.0843456	8.59806	8.10726e-18	7.71143e-16
				ENSG00000140199	1092.32	-0.872719	0.101515	-8.59691	8.18891e-18	7.73224e-16
				ENSG00000148584	4771.12	-0.611346	0.0712429	-8.58115	9.39263e-18	8.80457e-16
				ENSG00000156968	2110.46	0.703107	0.0820368	8.57063	1.02921e-17	9.51348e-16
				ENSG00000123505	5008.49	0.554422	0.0646889	8.57059	1.0296e-17	9.51348e-16
				ENSG00000262001	339.972	-1.43836	0.168181	-8.55244	1.20517e-17	1.10568e-15
				ENSG00000187231	4982.41	-0.540408	0.0632763	-8.54045	1.33702e-17	1.21069e-15
				ENSG00000105926	855.703	0.940668	0.110144	8.54033	1.33834e-17	1.21069e-15
				ENSG00000196730	2085.44	-0.674389	0.0792968	-8.50462	1.82193e-17	1.6367e-15
				ENSG00000144677	4974.89	-0.533818	0.062881	-8.48933	2.07823e-17	1.85407e-15
				ENSG00000102317	5146.42	0.521609	0.0616113	8.46611	2.53717e-17	2.248e-15
				ENSG00000080031	775.499	-1.01295	0.119695	-8.46279	2.61055e-17	2.29556e-15
				ENSG00000171105	4525.27	-0.628848	0.0743136	-8.46209	2.62634e-17	2.29556e-15
				ENSG00000148123	1455.4	-0.850181	0.100688	-8.44372	3.07394e-17	2.66876e-15
				ENSG00000166197	6360.74	0.532542	0.0631274	8.43598	3.28428e-17	2.83236e-15
				ENSG00000174485	2464.36	-0.670097	0.0797627	-8.40113	4.42203e-17	3.7883e-15
				ENSG00000145220	1332.4	0.837585	0.0997879	8.39365	4.71294e-17	4.01096e-15
				ENSG00000150540	7145.7	-0.552833	0.0658916	-8.39003	4.86001e-17	4.10909e-15
				ENSG00000011454	2096.8	-0.70767	0.0846819	-8.3568	6.44402e-17	5.41298e-15
				ENSG00000144136	3247.97	0.725636	0.0868918	8.35104	6.76671e-17	5.64737e-15
				ENSG00000100441	7687.24	-0.510491	0.0612367	-8.33635	7.66201e-17	6.35357e-15
				ENSG00000174840	1598.97	0.705398	0.084735	8.32475	8.45092e-17	6.96312e-15
				ENSG00000144711	2905.91	-0.649955	0.078097	-8.32241	8.61896e-17	7.05663e-15
				ENSG00000163516	673.823	-1.10707	0.133141	-8.31507	9.16965e-17	7.46029e-15
				ENSG00000075292	5295.7	-0.548425	0.0660722	-8.30039	1.0377e-16	8.38983e-15
				ENSG00000003400	1212.68	-0.831838	0.100288	-8.29446	1.09082e-16	8.76451e-15
				ENSG00000204231	894.162	-0.895293	0.108318	-8.26543	1.39198e-16	1.11152e-14
				ENSG00000181788	2832.62	0.633981	0.0769524	8.2386	1.7423e-16	1.38273e-14
				ENSG00000141738	1173.87	-0.820442	0.100248	-8.18416	2.7421e-16	2.16291e-14
				ENSG00000120694	6091.05	-0.534618	0.0655956	-8.1502	3.63329e-16	2.8485e-14
				ENSG00000198231	8402.39	0.484293	0.0594964	8.13986	3.95735e-16	3.08387e-14
				ENSG00000124177	4575.92	-0.532716	0.0654665	-8.13724	4.04405e-16	3.13256e-14
				ENSG00000165355	1003.68	-0.868195	0.106773	-8.13122	4.24992e-16	3.27244e-14
				ENSG00000135111	2931.09	-0.632539	0.0778986	-8.12002	4.6609e-16	3.56766e-14
				ENSG00000140961	538.978	1.0602	0.130761	8.10792	5.14932e-16	3.91833e-14
				ENSG00000138376	919.506	0.85555	0.105711	8.0933	5.80692e-16	4.39288e-14
				ENSG00000162496	783.453	-0.930796	0.115097	-8.08708	6.11128e-16	4.57994e-14
				ENSG00000116120	2200.68	0.682993	0.0844577	8.08681	6.125e-16	4.57994e-14
				ENSG00000197451	4652.56	0.601254	0.0744618	8.07466	6.76653e-16	5.03057e-14
				ENSG00000172840	942.791	0.878655	0.108847	8.07237	6.89458e-16	5.09647e-14
				ENSG00000079385	5428.74	-0.499012	0.0619521	-8.0548	7.96077e-16	5.83002e-14
				ENSG00000103479	3683.69	-0.569118	0.0706579	-8.05455	7.97707e-16	5.83002e-14
				ENSG00000003989	5668.45	-0.513795	0.0638319	-8.04918	8.33488e-16	6.0573e-14
				ENSG00000185947	1667.26	0.732065	0.0909984	8.04481	8.63783e-16	6.2424e-14
				ENSG00000145990	326.034	1.32462	0.16536	8.01055	1.14194e-15	8.20672e-14
				ENSG00000117461	535.364	1.05585	0.131861	8.00726	1.17288e-15	8.38251e-14
				ENSG00000149679	753.512	0.947089	0.118414	7.99811	1.26346e-15	8.98025e-14
				ENSG00000072864	1585.87	-0.715916	0.0895209	-7.9972	1.2728e-15	8.99721e-14
				ENSG00000230882	486.142	-1.16736	0.146099	-7.99019	1.34726e-15	9.4718e-14
				ENSG00000107443	1154.83	0.799333	0.100065	7.98812	1.37013e-15	9.58056e-14
				ENSG00000120889	5766.89	-0.507085	0.0635901	-7.97428	1.53269e-15	1.06596e-13
				ENSG00000165699	1403.35	-0.735081	0.092377	-7.9574	1.75694e-15	1.21539e-13
				ENSG00000114739	1759.72	-0.721777	0.090721	-7.956	1.77687e-15	1.22264e-13
				ENSG00000116001	5453.98	-0.522758	0.0657575	-7.94979	1.86829e-15	1.27874e-13
				ENSG00000166477	1997.82	-0.643597	0.0810329	-7.94242	1.98273e-15	1.34993e-13
				ENSG00000114346	2432.62	-0.597534	0.0752912	-7.9363	2.08302e-15	1.41078e-13
				ENSG00000065361	11322.4	-0.544736	0.0687335	-7.92534	2.27524e-15	1.53294e-13
				ENSG00000115758	7577.48	0.573129	0.0723667	7.91978	2.37933e-15	1.59477e-13
				ENSG00000179041	877.395	0.856271	0.108135	7.91855	2.40289e-15	1.60177e-13
				ENSG00000184677	1403.29	-0.801895	0.101276	-7.91795	2.41455e-15	1.60177e-13
				ENSG00000159200	1364.34	0.712025	0.0899376	7.91687	2.43559e-15	1.60749e-13
				ENSG00000117877	691.836	0.976901	0.123455	7.91302	2.51223e-15	1.64965e-13
				ENSG00000146083	1642.63	-0.669683	0.084824	-7.89498	2.9037e-15	1.89708e-13
				ENSG00000159873	2659.34	-0.573872	0.0726995	-7.89376	2.93225e-15	1.90611e-13
				ENSG00000137642	5485.86	-0.563598	0.0714287	-7.89036	3.01323e-15	1.94896e-13
				ENSG00000198890	1022.72	0.795825	0.100881	7.88874	3.05245e-15	1.9645e-13
				ENSG00000048028	1102.58	-0.773707	0.0982379	-7.87585	3.38443e-15	2.16738e-13
				ENSG00000065183	2537.07	0.584668	0.074258	7.87346	3.44954e-15	2.19819e-13
				ENSG00000077254	2035.26	-0.628045	0.0798908	-7.86129	3.80199e-15	2.41091e-13
				ENSG00000119471	2471.13	-0.593953	0.0756657	-7.84969	4.17067e-15	2.63179e-13
				ENSG00000113916	1562.64	-0.734852	0.0937933	-7.8348	4.69596e-15	2.94888e-13
				ENSG00000100354	2430.22	-0.637816	0.0814151	-7.83412	4.7214e-15	2.95053e-13
				ENSG00000184863	2112.33	-0.685443	0.0875053	-7.83316	4.75742e-15	2.95875e-13
				ENSG00000113494	2778.5	-0.645405	0.0825201	-7.82119	5.2328e-15	3.23883e-13
				ENSG00000100647	1263.6	-0.764021	0.0979595	-7.79936	6.22233e-15	3.81925e-13
				ENSG00000110693	1435.09	-0.742627	0.0952183	-7.79921	6.2296e-15	3.81925e-13
				ENSG00000145920	7762.18	0.565531	0.0725986	7.78983	6.70971e-15	4.09419e-13
				ENSG00000108960	4005.28	-0.547965	0.0703826	-7.78551	6.9433e-15	4.21684e-13
				ENSG00000152795	9085.02	0.522471	0.0671482	7.78087	7.2026e-15	4.35387e-13
				ENSG00000135521	2346.14	0.622067	0.0800006	7.77578	7.49811e-15	4.51142e-13
				ENSG00000198824	2091.07	0.609562	0.0784152	7.77352	7.63353e-15	4.57164e-13
				ENSG00000174804	4318.46	-0.511057	0.0657849	-7.7686	7.93601e-15	4.73088e-13
				ENSG00000198189	5489.51	-0.502462	0.0647586	-7.75901	8.55934e-15	5.07907e-13
				ENSG00000163900	2321.69	0.597916	0.077157	7.74935	9.23663e-15	5.45594e-13
				ENSG00000159592	3366.7	-0.532696	0.0688888	-7.73269	1.05296e-14	6.1914e-13
				ENSG00000107937	3272.7	0.543559	0.0704135	7.71953	1.16756e-14	6.83417e-13
				ENSG00000269821	7165	0.56298	0.0730072	7.71128	1.24557e-14	7.25798e-13
				ENSG00000110514	1310.59	-0.744468	0.0965725	-7.7089	1.26908e-14	7.36181e-13
				ENSG00000124789	5905.8	0.4778	0.0620669	7.69814	1.38056e-14	7.97274e-13
				ENSG00000182378	2319.63	-0.591702	0.077116	-7.67289	1.68168e-14	9.66852e-13
				ENSG00000182253	900.821	0.855726	0.111702	7.66079	1.84796e-14	1.05775e-12
				ENSG00000172943	1152.57	-0.74726	0.0975888	-7.65723	1.89981e-14	1.08264e-12
				ENSG00000102753	5322.97	0.503437	0.0658412	7.64623	2.06957e-14	1.17421e-12
				ENSG00000197142	5137.65	-0.503657	0.0659603	-7.63576	2.24492e-14	1.26814e-12
				ENSG00000177169	484.917	-1.06078	0.139014	-7.63071	2.33459e-14	1.31305e-12
				ENSG00000163376	251.415	1.43366	0.188234	7.61636	2.60928e-14	1.4612e-12
				ENSG00000133639	708.745	-0.913899	0.120011	-7.61515	2.63384e-14	1.46859e-12
				ENSG00000011258	1881.06	-0.649959	0.085508	-7.60115	2.935e-14	1.62949e-12
				ENSG00000173744	5336.79	0.466256	0.0613944	7.59444	3.09137e-14	1.70897e-12
				ENSG00000162415	1520.64	-0.67643	0.0893402	-7.5714	3.6922e-14	2.03244e-12
				ENSG00000151779	2522.05	-0.628939	0.0831358	-7.5652	3.87277e-14	2.1228e-12
				ENSG00000142556	2270.76	0.574689	0.0759858	7.56311	3.93557e-14	2.14813e-12
				ENSG00000189057	1664.38	0.669076	0.0884934	7.56074	4.00778e-14	2.17835e-12
				ENSG00000152804	1866.43	0.653382	0.0866461	7.54082	4.67041e-14	2.52788e-12
				ENSG00000099622	4948.99	0.470224	0.0623922	7.53658	4.82458e-14	2.60045e-12
				ENSG00000167588	867.089	0.804434	0.107204	7.50376	6.20115e-14	3.32855e-12
				ENSG00000181690	618.656	-0.938168	0.125139	-7.49702	6.52864e-14	3.48985e-12
				ENSG00000145623	4644.58	-0.527863	0.0704613	-7.49153	6.80741e-14	3.6043e-12
				ENSG00000166263	1281.19	-0.70361	0.0939222	-7.49141	6.81355e-14	3.6043e-12
				ENSG00000178409	712.669	0.879885	0.117456	7.49117	6.82632e-14	3.6043e-12
				ENSG00000148842	1329.66	-0.780373	0.104268	-7.48427	7.19484e-14	3.78343e-12
				ENSG00000123933	1588.33	-0.665654	0.0890814	-7.47243	7.87297e-14	4.12327e-12
				ENSG00000067334	2349.05	0.56097	0.0751003	7.46962	8.04279e-14	4.19522e-12
				ENSG00000075420	10039	-0.424387	0.0568707	-7.46232	8.50152e-14	4.41669e-12
				ENSG00000121390	1381.22	0.754734	0.101169	7.46015	8.64218e-14	4.47181e-12
				ENSG00000119820	3166.3	-0.558596	0.0749247	-7.45544	8.95714e-14	4.60591e-12
				ENSG00000112972	37419.1	1.11572	0.14966	7.45503	8.98506e-14	4.60591e-12
				ENSG00000124171	799.795	0.915835	0.122854	7.45469	9.00816e-14	4.60591e-12
				ENSG00000164338	948.141	0.772875	0.103748	7.44954	9.36628e-14	4.77016e-12
				ENSG00000163581	1499.97	-0.678022	0.0910794	-7.44429	9.74647e-14	4.92662e-12
				ENSG00000157224	2830.16	-0.549384	0.0737998	-7.44425	9.74964e-14	4.92662e-12
				ENSG00000185155	981.231	0.822186	0.110482	7.4418	9.93189e-14	4.99918e-12
				ENSG00000105722	1913.37	0.613999	0.0825356	7.4392	1.01295e-13	5.0789e-12
				ENSG00000149289	777.474	0.848598	0.114104	7.43703	1.02973e-13	5.14308e-12
				ENSG00000114423	967.59	-0.812145	0.109228	-7.43534	1.04303e-13	5.18945e-12
				ENSG00000053254	5131.7	-0.551232	0.074418	-7.40724	1.2896e-13	6.39165e-12
				ENSG00000165406	1749.36	-0.621161	0.0838947	-7.40405	1.32089e-13	6.52178e-12
				ENSG00000127914	4638.94	-0.512059	0.0693063	-7.38835	1.4866e-13	7.31203e-12
				ENSG00000175305	260.742	1.34884	0.183048	7.36875	1.72238e-13	8.43966e-12
				ENSG00000164163	4271.68	0.47807	0.0649377	7.36197	1.81214e-13	8.84597e-12
				ENSG00000168310	560.215	-0.992981	0.135445	-7.33127	2.27986e-13	1.10873e-11
				ENSG00000108312	3832.54	0.516856	0.0705195	7.32926	2.31431e-13	1.12127e-11
				ENSG00000137331	1133.79	0.75548	0.103611	7.29153	3.06463e-13	1.47926e-11
				ENSG00000165868	698.362	0.850494	0.11696	7.27166	3.55102e-13	1.70766e-11
				ENSG00000152518	4560.92	0.495156	0.0681402	7.26672	3.68328e-13	1.7647e-11
				ENSG00000137776	2174.41	-0.582517	0.0801689	-7.26612	3.69952e-13	1.76594e-11
				ENSG00000036054	1920.37	-0.583047	0.0802669	-7.26385	3.76214e-13	1.78923e-11
				ENSG00000197170	3616.92	0.494435	0.0680876	7.26176	3.82098e-13	1.81056e-11
				ENSG00000152818	15825.3	-0.431381	0.0594562	-7.25544	4.0036e-13	1.89017e-11
				ENSG00000052795	1923.68	-0.612141	0.084721	-7.22537	4.99726e-13	2.34873e-11
				ENSG00000121579	7138.44	0.429288	0.0594171	7.22499	5.0112e-13	2.34873e-11
				ENSG00000146859	422.676	-1.13337	0.156882	-7.2244	5.03321e-13	2.35053e-11
				ENSG00000107201	615.226	-0.937773	0.129823	-7.2235	5.06652e-13	2.35757e-11
				ENSG00000066084	4995.71	-0.451198	0.0625564	-7.21266	5.48696e-13	2.54406e-11
				ENSG00000101384	4491.05	0.538819	0.0748108	7.20242	5.91511e-13	2.73113e-11
				ENSG00000135365	663.99	-0.881632	0.122415	-7.20202	5.93265e-13	2.73113e-11
				ENSG00000110436	1828.78	-1.68238	0.234308	-7.1802	6.96109e-13	3.19322e-11
				ENSG00000153561	4054.64	-0.499226	0.0695514	-7.17779	7.08458e-13	3.23838e-11
				ENSG00000148840	1720.04	0.591196	0.0826165	7.1559	8.31249e-13	3.78628e-11
				ENSG00000101290	4837.12	-0.46989	0.0657481	-7.14683	8.88054e-13	4.03083e-11
				ENSG00000139687	3004.68	-0.500994	0.070126	-7.14419	9.05253e-13	4.09453e-11
				ENSG00000108021	4153.4	0.483832	0.0677389	7.14261	9.15732e-13	4.1275e-11
				ENSG00000130024	5640.16	-0.446846	0.0626884	-7.12805	1.01804e-12	4.5727e-11
				ENSG00000162408	1134.14	0.686112	0.0964298	7.11515	1.11793e-12	4.99443e-11
				ENSG00000164754	6862.66	-0.445504	0.0626154	-7.11494	1.11965e-12	4.99443e-11
				ENSG00000078269	3467.67	-0.493316	0.0693669	-7.11169	1.14631e-12	5.09577e-11
				ENSG00000119900	486.962	0.979989	0.137959	7.10346	1.21674e-12	5.39035e-11
				ENSG00000158186	912.363	0.766861	0.107965	7.10284	1.22219e-12	5.39599e-11
				ENSG00000111339	1119.97	-0.751214	0.10593	-7.09161	1.32557e-12	5.83251e-11
				ENSG00000161542	3931.41	-0.464176	0.065497	-7.08698	1.37066e-12	6.01044e-11
				ENSG00000102699	4864.48	-0.530448	0.0748727	-7.08466	1.39382e-12	6.09135e-11
				ENSG00000134697	2163.05	0.557695	0.0787521	7.08166	1.4244e-12	6.20404e-11
				ENSG00000052841	2841.15	-0.516575	0.0729639	-7.07988	1.44281e-12	6.26317e-11
				ENSG00000087338	1156.84	-0.696408	0.0984917	-7.07073	1.54121e-12	6.66793e-11
				ENSG00000068120	3243.63	-0.48665	0.068858	-7.06745	1.57806e-12	6.80461e-11
				ENSG00000140262	2666.75	-0.535598	0.0758179	-7.06427	1.61459e-12	6.93899e-11
				ENSG00000088205	5719.12	0.425465	0.0602403	7.06279	1.63192e-12	6.99022e-11
				ENSG00000115053	48444.1	0.446054	0.0632067	7.05707	1.70044e-12	7.25972e-11
				ENSG00000148339	566.2	0.905204	0.128428	7.04836	1.81045e-12	7.70394e-11
				ENSG00000153832	151.817	1.69971	0.241558	7.03646	1.97185e-12	8.36323e-11
				ENSG00000146833	1213.14	-0.680463	0.0967644	-7.03216	2.03365e-12	8.59716e-11
				ENSG00000130939	3011.77	-0.515798	0.0734705	-7.02049	2.21097e-12	9.30791e-11
				ENSG00000247626	660.112	0.847353	0.120703	7.02016	2.21617e-12	9.30791e-11
				ENSG00000163349	2818.26	-0.529354	0.0754239	-7.01838	2.24449e-12	9.39634e-11
				ENSG00000106351	1290.95	-0.657479	0.0937023	-7.01668	2.27199e-12	9.4808e-11
				ENSG00000124788	3129.61	-0.487709	0.069608	-7.0065	2.44357e-12	1.0164e-10
				ENSG00000163110	6943.13	-0.459391	0.0655755	-7.00553	2.46049e-12	1.02016e-10
				ENSG00000155438	1889.03	0.563368	0.0805452	6.99443	2.66336e-12	1.10074e-10
				ENSG00000141298	1083	0.690161	0.0987457	6.98928	2.76309e-12	1.13832e-10
				ENSG00000198042	1326.34	0.676456	0.0968171	6.98695	2.80926e-12	1.15367e-10
				ENSG00000154864	8747.72	-0.469337	0.0673227	-6.97145	3.13689e-12	1.28414e-10
				ENSG00000182903	910.323	0.758039	0.108776	6.96882	3.19613e-12	1.30426e-10
				ENSG00000177426	1467.21	-0.625063	0.0897631	-6.96347	3.31997e-12	1.35054e-10
				ENSG00000198265	4837.3	-0.489313	0.0703495	-6.95546	3.51415e-12	1.42505e-10
				ENSG00000073910	1097.91	-0.694453	0.100004	-6.94423	3.80528e-12	1.53829e-10
				ENSG00000142599	3863.22	-0.469181	0.0675698	-6.94365	3.82088e-12	1.53978e-10
				ENSG00000142178	1631.42	0.5847	0.0844509	6.92354	4.40484e-12	1.7696e-10
				ENSG00000148468	6413.48	-0.426163	0.0616213	-6.91584	4.65103e-12	1.86272e-10
				ENSG00000129480	1366.19	0.619911	0.0896483	6.91492	4.68133e-12	1.86907e-10
				ENSG00000100644	7919.17	0.399004	0.0577253	6.91213	4.77445e-12	1.90038e-10
				ENSG00000125630	2652.83	0.528452	0.0764847	6.90924	4.87247e-12	1.93344e-10
				ENSG00000080298	399.336	-1.10568	0.160046	-6.90848	4.89865e-12	1.93789e-10
				ENSG00000143476	1557.22	0.596271	0.0863748	6.90329	5.08107e-12	2.00392e-10
				ENSG00000157954	1746.91	-0.577424	0.0837225	-6.89687	5.31604e-12	2.0898e-10
				ENSG00000094916	4994.34	0.447924	0.0649497	6.89647	5.33113e-12	2.0898e-10
				ENSG00000114416	5334.96	-0.423646	0.0614345	-6.89589	5.3527e-12	2.09192e-10
				ENSG00000171016	309.419	1.16697	0.169319	6.89213	5.49619e-12	2.14153e-10
				ENSG00000100591	3408.75	-0.466822	0.0677375	-6.89162	5.51587e-12	2.14274e-10
				ENSG00000132434	897.515	0.727494	0.105601	6.88911	5.61412e-12	2.17438e-10
				ENSG00000111897	9521.38	-0.420119	0.0611806	-6.86687	6.56269e-12	2.53418e-10
				ENSG00000145907	11134.7	0.379744	0.0553707	6.85821	6.97293e-12	2.68458e-10
				ENSG00000076108	5923.27	-0.429178	0.0625828	-6.85776	6.99481e-12	2.68501e-10
				ENSG00000138688	4757.95	-0.492623	0.0718588	-6.85543	7.10988e-12	2.72111e-10
				ENSG00000085563	3378.85	-0.506601	0.0739729	-6.84847	7.46447e-12	2.84839e-10
				ENSG00000115827	1733.21	0.569503	0.0831998	6.84501	7.64724e-12	2.90955e-10
				ENSG00000180628	6543.17	-0.438217	0.0640367	-6.84322	7.74344e-12	2.93751e-10
				ENSG00000165389	3906.94	0.48423	0.0708623	6.83339	8.29289e-12	3.13675e-10
				ENSG00000144724	3971.92	-0.470287	0.0688962	-6.82602	8.73032e-12	3.27782e-10
				ENSG00000101255	2563.7	0.61487	0.0900794	6.82587	8.73912e-12	3.27782e-10
				ENSG00000147526	3369.73	-0.554271	0.081202	-6.82583	8.74188e-12	3.27782e-10
				ENSG00000136111	5104.85	-0.422378	0.0619171	-6.82167	8.99888e-12	3.36268e-10
				ENSG00000054598	272.702	1.24661	0.182752	6.82133	9.02019e-12	3.36268e-10
				ENSG00000156869	592.617	-0.870879	0.127696	-6.81995	9.10711e-12	3.38533e-10
				ENSG00000143409	302.525	-1.17749	0.173029	-6.80514	1.00953e-11	3.7419e-10
				ENSG00000196950	2542.34	-0.582677	0.0856511	-6.80291	1.02525e-11	3.77956e-10
				ENSG00000126562	581.475	-0.87208	0.128193	-6.80287	1.02553e-11	3.77956e-10
				ENSG00000071073	4023.45	-0.461067	0.0677996	-6.80044	1.04301e-11	3.83305e-10
				ENSG00000065328	947.974	0.716077	0.105337	6.79795	1.06118e-11	3.88878e-10
				ENSG00000187193	119.321	2.12899	0.313382	6.79358	1.09385e-11	3.99717e-10
				ENSG00000111641	1768.24	0.563187	0.0829187	6.79204	1.10558e-11	4.02868e-10
				ENSG00000145012	9391.16	-0.394472	0.0581102	-6.78834	1.13428e-11	4.11393e-10
				ENSG00000101972	3820.72	-0.447806	0.0659681	-6.78821	1.13534e-11	4.11393e-10
				ENSG00000113460	1316.78	0.631106	0.0930802	6.78023	1.19982e-11	4.33542e-10
				ENSG00000118965	2100.07	0.555137	0.0818829	6.77965	1.20466e-11	4.3408e-10
				ENSG00000080608	1511.89	0.633308	0.0934502	6.77695	1.22737e-11	4.41033e-10
				ENSG00000166046	424.132	-1.03227	0.152445	-6.77142	1.27526e-11	4.56973e-10
				ENSG00000148175	2585.11	-0.51281	0.0757474	-6.77	1.2878e-11	4.60194e-10
				ENSG00000272325	5202.08	0.41685	0.0616036	6.76665	1.31801e-11	4.6969e-10
				ENSG00000225630	7123.11	-0.477552	0.0705788	-6.76623	1.32183e-11	4.6976e-10
				ENSG00000162337	4204.69	-0.451837	0.0668034	-6.76368	1.34534e-11	4.76802e-10
				ENSG00000096060	3028.97	0.515679	0.0762515	6.76287	1.3528e-11	4.78137e-10
				ENSG00000167721	2986.05	0.485519	0.071813	6.76088	1.37157e-11	4.8345e-10
				ENSG00000204406	552.375	-0.890211	0.131793	-6.75463	1.43204e-11	5.03393e-10
				ENSG00000073849	14027.2	-0.45498	0.0674001	-6.75043	1.47407e-11	5.16763e-10
				ENSG00000171365	4250.67	-0.45024	0.0667594	-6.74422	1.53856e-11	5.37912e-10
				ENSG00000172115	2322.68	0.552677	0.0819707	6.74238	1.55813e-11	5.42044e-10
				ENSG00000115548	2129.03	-0.531978	0.0789013	-6.74232	1.55875e-11	5.42044e-10
				ENSG00000163714	8834.88	0.390383	0.0579565	6.73578	1.6305e-11	5.65472e-10
				ENSG00000116977	2685.49	-0.509326	0.0756351	-6.73399	1.65068e-11	5.70942e-10
				ENSG00000100813	8436.82	-0.395148	0.0587029	-6.73132	1.68135e-11	5.8e-10
				ENSG00000124253	232.924	-1.37289	0.20397	-6.73087	1.68647e-11	5.80217e-10
				ENSG00000259758	2511.86	-0.495496	0.073754	-6.71822	1.8396e-11	6.3122e-10
				ENSG00000148296	776.324	0.751091	0.111924	6.71072	1.93668e-11	6.62774e-10
				ENSG00000124214	12572.7	-0.397262	0.0593187	-6.69708	2.12631e-11	7.25751e-10
				ENSG00000143315	998.429	0.68351	0.10233	6.67948	2.39786e-11	8.16283e-10
				ENSG00000170315	6666.13	-0.397988	0.059597	-6.67799	2.42237e-11	8.22463e-10
				ENSG00000131018	1261.21	-0.654916	0.0981175	-6.67482	2.47533e-11	8.38243e-10
				ENSG00000184203	3242.53	0.51655	0.0773936	6.67433	2.48364e-11	8.3886e-10
				ENSG00000269343	502.49	0.921501	0.138121	6.6717	2.52851e-11	8.5179e-10
				ENSG00000197122	4733.41	-0.428308	0.0642822	-6.66293	2.68417e-11	9.0188e-10
				ENSG00000101911	1215.03	0.628419	0.0947004	6.63586	3.22614e-11	1.08118e-09
				ENSG00000143153	11843	0.363152	0.0547806	6.62921	3.37498e-11	1.12813e-09
				ENSG00000170873	1485.24	-0.612733	0.0925528	-6.62036	3.58316e-11	1.19463e-09
				ENSG00000204444	4243.89	-0.470756	0.0712426	-6.60779	3.90108e-11	1.29729e-09
				ENSG00000111885	13673.6	-0.363513	0.0550504	-6.60328	4.02152e-11	1.33391e-09
				ENSG00000023909	1359.99	0.608653	0.0922559	6.59744	4.1832e-11	1.38399e-09
				ENSG00000255112	1904.88	-0.564945	0.0857367	-6.5893	4.419e-11	1.45827e-09
				ENSG00000132846	987.254	0.689883	0.104853	6.57955	4.71888e-11	1.55327e-09
				ENSG00000145868	1473.59	-0.607444	0.0924581	-6.56994	5.03355e-11	1.65264e-09
				ENSG00000161267	1310.44	-0.679877	0.103635	-6.5603	5.36984e-11	1.75859e-09
				ENSG00000091136	15635.5	-0.352139	0.0536995	-6.55758	5.4689e-11	1.78651e-09
				ENSG00000130826	3325.9	0.45912	0.0700576	6.55346	5.62194e-11	1.83187e-09
				ENSG00000131791	4687.85	-0.450575	0.0687665	-6.55225	5.66784e-11	1.84219e-09
				ENSG00000175087	346.649	1.09429	0.167024	6.55172	5.68795e-11	1.84409e-09
				ENSG00000155324	380.475	-1.02462	0.156539	-6.54544	5.93211e-11	1.91844e-09
				ENSG00000080345	8028.84	0.395642	0.0604522	6.54471	5.96098e-11	1.92297e-09
				ENSG00000172037	3821.8	-0.460068	0.0703552	-6.53922	6.18411e-11	1.98999e-09
				ENSG00000182606	3597.39	-0.496908	0.0760245	-6.53616	6.312e-11	2.0261e-09
				ENSG00000164331	637.758	-0.834955	0.127799	-6.53335	6.4313e-11	2.05929e-09
				ENSG00000148634	1041.92	-0.668509	0.102337	-6.53242	6.47135e-11	2.067e-09
				ENSG00000151835	3693.22	0.439193	0.067283	6.52755	6.68525e-11	2.13006e-09
				ENSG00000120262	673.534	0.810078	0.124127	6.52619	6.74641e-11	2.14264e-09
				ENSG00000101670	812.824	0.83117	0.127364	6.52594	6.75786e-11	2.14264e-09
				ENSG00000162407	3583.44	-0.503062	0.0771355	-6.52179	6.94723e-11	2.19729e-09
				ENSG00000139163	3087.74	-0.48338	0.0741502	-6.51894	7.08075e-11	2.23406e-09
				ENSG00000052802	10866.1	0.483934	0.0743117	6.51222	7.40472e-11	2.33059e-09
				ENSG00000018510	7404.65	-0.380004	0.0584074	-6.50609	7.71322e-11	2.4218e-09
				ENSG00000171608	745.247	-0.746767	0.114847	-6.50229	7.91055e-11	2.47774e-09
				ENSG00000108840	1488.25	-0.608278	0.0935604	-6.50144	7.95529e-11	2.48574e-09
				ENSG00000138398	6530.31	0.45759	0.0704255	6.49751	8.16626e-11	2.54543e-09
				ENSG00000114315	508.326	0.878749	0.135251	6.49715	8.18569e-11	2.54543e-09
				ENSG00000122218	8514.42	-0.416974	0.0642849	-6.48634	8.7946e-11	2.72823e-09
				ENSG00000256162	3344.08	-0.549018	0.0847688	-6.47666	9.37772e-11	2.89654e-09
				ENSG00000090382	142918	-0.3586	0.0553686	-6.47659	9.38197e-11	2.89654e-09
				ENSG00000119772	2546.21	0.513025	0.0793026	6.46921	9.85178e-11	3.03435e-09
				ENSG00000150991	5089.28	-0.498999	0.0771897	-6.46458	1.01581e-10	3.12128e-09
				ENSG00000088812	10231.1	-0.385073	0.0595722	-6.46397	1.0199e-10	3.1264e-09
				ENSG00000177707	1840.77	0.527901	0.0817018	6.46131	1.03801e-10	3.16713e-09
				ENSG00000110330	3288.14	-0.463921	0.0717999	-6.4613	1.03808e-10	3.16713e-09
				ENSG00000034063	1236.51	0.6167	0.0954535	6.46073	1.04197e-10	3.17151e-09
				ENSG00000235609	352.115	-1.07244	0.166065	-6.45797	1.06116e-10	3.22235e-09
				ENSG00000196139	2782.87	-0.462701	0.071654	-6.45744	1.06492e-10	3.2262e-09
				ENSG00000140807	14513.8	0.411716	0.0638608	6.44708	1.14024e-10	3.44629e-09
				ENSG00000133606	1756.46	-0.55765	0.0866054	-6.43898	1.20279e-10	3.62686e-09
				ENSG00000136040	1938.23	-0.579903	0.0900711	-6.43828	1.20838e-10	3.63525e-09
				ENSG00000116285	4128.75	-0.425187	0.0660694	-6.43546	1.23098e-10	3.69466e-09
				ENSG00000157741	1643.28	-0.589833	0.0917052	-6.43184	1.26069e-10	3.77505e-09
				ENSG00000103353	6718.65	-0.422401	0.0657262	-6.42668	1.30423e-10	3.89642e-09
				ENSG00000110921	1181.21	0.670135	0.104296	6.42529	1.31616e-10	3.91805e-09
				ENSG00000204469	8334.46	-0.364768	0.056772	-6.42513	1.31753e-10	3.91805e-09
				ENSG00000129566	1804.54	-0.617481	0.0961099	-6.42475	1.3209e-10	3.91907e-09
				ENSG00000103091	3354.59	-0.442671	0.0689169	-6.42326	1.3339e-10	3.94858e-09
				ENSG00000173276	921.396	0.745062	0.116077	6.41871	1.37436e-10	4.05907e-09
				ENSG00000162772	433.902	0.952491	0.148684	6.40615	1.49236e-10	4.39754e-09
				ENSG00000272405	2582.08	0.511527	0.0798706	6.40445	1.50916e-10	4.43694e-09
				ENSG00000164933	999.787	0.652201	0.101905	6.40007	1.55305e-10	4.55561e-09
				ENSG00000168411	3408.24	0.438601	0.0686286	6.39094	1.64872e-10	4.8253e-09
				ENSG00000108932	175.28	1.46179	0.228873	6.3869	1.69277e-10	4.94306e-09
				ENSG00000164327	2136.17	-0.539255	0.0844763	-6.38351	1.73075e-10	5.04256e-09
				ENSG00000145192	67769.4	-0.417312	0.0653907	-6.38183	1.74987e-10	5.0868e-09
				ENSG00000154639	6666.19	-0.385059	0.060343	-6.38117	1.7574e-10	5.09726e-09
				ENSG00000137266	2589.23	-0.549433	0.0861092	-6.38065	1.76336e-10	5.10309e-09
				ENSG00000135801	969.756	0.662718	0.103899	6.37846	1.78876e-10	5.16505e-09
				ENSG00000196247	627.798	0.79701	0.125096	6.37121	1.87544e-10	5.40327e-09
				ENSG00000198369	3597.24	-0.424653	0.0667082	-6.36582	1.94246e-10	5.58391e-09
				ENSG00000124702	1721.86	-0.550923	0.0866072	-6.36117	2.00222e-10	5.74297e-09
				ENSG00000198168	861.387	0.678471	0.106755	6.3554	2.07885e-10	5.94957e-09
				ENSG00000244754	2064.31	-0.551699	0.0869111	-6.34785	2.18348e-10	6.2352e-09
				ENSG00000132003	113.242	-1.84378	0.290911	-6.33795	2.3284e-10	6.63439e-09
				ENSG00000151806	2665.84	0.4591	0.0724872	6.33353	2.39611e-10	6.81231e-09
				ENSG00000080839	1980.45	0.501415	0.0794048	6.31467	2.70735e-10	7.68033e-09
				ENSG00000164548	1771.16	-0.563639	0.0892869	-6.31268	2.74247e-10	7.76292e-09
				ENSG00000198393	420.496	0.941478	0.149155	6.31208	2.75306e-10	7.77589e-09
				ENSG00000117525	286.759	1.09576	0.17366	6.30982	2.79361e-10	7.87324e-09
				ENSG00000184634	1338.15	-0.586001	0.0929221	-6.30636	2.85672e-10	8.0336e-09
				ENSG00000118496	1317.65	0.572584	0.0909431	6.29607	3.05283e-10	8.56647e-09
				ENSG00000213949	6480.96	-0.377126	0.0599156	-6.2943	3.08799e-10	8.64637e-09
				ENSG00000142871	1619.2	0.585402	0.0931602	6.28382	3.30343e-10	9.22963e-09
				ENSG00000066279	2808.81	-0.464762	0.0739726	-6.28289	3.32337e-10	9.2478e-09
				ENSG00000111859	3136.64	0.438069	0.0697245	6.28285	3.32423e-10	9.2478e-09
				ENSG00000173575	5902.11	-0.397626	0.063296	-6.282	3.34237e-10	9.2783e-09
				ENSG00000157764	1386.93	-0.601532	0.0958369	-6.27662	3.46018e-10	9.58476e-09
				ENSG00000100811	4094.73	-0.433022	0.0690554	-6.27065	3.59546e-10	9.93278e-09
				ENSG00000152056	578.255	0.800768	0.127706	6.2704	3.60117e-10	9.93278e-09
				ENSG00000066739	1198.79	-0.608501	0.0970637	-6.2691	3.6315e-10	9.99512e-09
				ENSG00000118246	2485.34	0.470958	0.0751589	6.26616	3.7007e-10	1.0164e-08
				ENSG00000005483	3017.56	-0.452472	0.0722539	-6.26225	3.79457e-10	1.03913e-08
				ENSG00000152193	1213.55	0.590167	0.094245	6.26205	3.79953e-10	1.03913e-08
				ENSG00000146281	2688.99	-0.458136	0.0735059	-6.23265	4.58611e-10	1.2516e-08
				ENSG00000131747	17061.9	-0.336203	0.0539544	-6.23125	4.62723e-10	1.26016e-08
				ENSG00000100292	494.722	0.84648	0.136204	6.21482	5.13838e-10	1.39643e-08
				ENSG00000134255	1193.92	-0.60119	0.096781	-6.21186	5.23618e-10	1.42002e-08
				ENSG00000100906	2416.51	0.469654	0.0756654	6.20698	5.40126e-10	1.46173e-08
				ENSG00000203667	1757.51	0.515983	0.0831647	6.20435	5.49223e-10	1.48325e-08
				ENSG00000227403	245.023	1.19669	0.192902	6.20363	5.5175e-10	1.48697e-08
				ENSG00000163950	1994.07	0.492871	0.079512	6.1987	5.69305e-10	1.53109e-08
				ENSG00000160352	929.139	0.664306	0.107192	6.19737	5.74155e-10	1.54093e-08
				ENSG00000120727	1907.42	-0.518035	0.0836012	-6.1965	5.77311e-10	1.54619e-08
				ENSG00000101152	4136.35	-0.419841	0.067879	-6.18514	6.2048e-10	1.65837e-08
				ENSG00000188211	3239.67	0.459503	0.0743389	6.18119	6.36199e-10	1.69688e-08
				ENSG00000166387	751.081	-0.717349	0.11627	-6.16968	6.84299e-10	1.82142e-08
				ENSG00000117139	2760.89	-0.465962	0.0756574	-6.15884	7.32782e-10	1.94646e-08
				ENSG00000147854	1550.9	-0.537762	0.0874823	-6.1471	7.89135e-10	2.09186e-08
				ENSG00000115414	765020	-0.312	0.0508076	-6.14082	8.20978e-10	2.17181e-08
				ENSG00000116750	1602.32	0.522089	0.0851048	6.13466	8.5341e-10	2.253e-08
				ENSG00000179598	306.383	1.03589	0.169037	6.12817	8.88965e-10	2.34209e-08
				ENSG00000137497	4795.73	-0.409862	0.0668963	-6.12683	8.96474e-10	2.35707e-08
				ENSG00000170581	1405.95	-0.552477	0.0902114	-6.12425	9.11124e-10	2.39073e-08
				ENSG00000010292	5082.04	-0.390999	0.0638888	-6.11999	9.35785e-10	2.45047e-08
				ENSG00000164379	3399.42	0.41391	0.0676455	6.1188	9.42806e-10	2.46387e-08
				ENSG00000133119	1282.17	0.574444	0.0939371	6.1152	9.64364e-10	2.51512e-08
				ENSG00000102934	2584.5	-0.468187	0.076579	-6.11378	9.73014e-10	2.53258e-08
				ENSG00000162409	2435.59	-0.471074	0.0771452	-6.10633	1.01949e-09	2.64822e-08
				ENSG00000116604	470.523	-0.877123	0.143701	-6.1038	1.03575e-09	2.68506e-08
				ENSG00000148677	2254.83	0.589073	0.0965875	6.09885	1.06834e-09	2.76402e-08
				ENSG00000178385	257.138	-1.16101	0.190436	-6.09661	1.08344e-09	2.79747e-08
				ENSG00000198604	4858.78	0.393366	0.0645259	6.09624	1.08593e-09	2.79832e-08
				ENSG00000160570	260.316	-1.15893	0.190206	-6.093	1.10817e-09	2.84996e-08
				ENSG00000141084	1202.58	-0.623914	0.10247	-6.08875	1.13796e-09	2.92075e-08
				ENSG00000110046	476.278	-0.876941	0.144097	-6.08578	1.15928e-09	2.9696e-08
				ENSG00000185238	889.804	0.656505	0.107908	6.08391	1.17289e-09	2.99142e-08
				ENSG00000073792	4642.99	-0.40477	0.0665331	-6.08373	1.17416e-09	2.99142e-08
				ENSG00000198477	437.888	0.872366	0.143395	6.08365	1.17474e-09	2.99142e-08
				ENSG00000165271	956.061	0.633728	0.104237	6.07966	1.20434e-09	3.06078e-08
				ENSG00000151304	522.261	0.813173	0.134005	6.06823	1.29325e-09	3.2803e-08
				ENSG00000150593	2897.54	-0.494182	0.0814448	-6.06769	1.29761e-09	3.28491e-08
				ENSG00000109929	5003.34	0.439231	0.0724358	6.06373	1.33003e-09	3.3604e-08
				ENSG00000115486	2654.74	-0.466528	0.0769934	-6.05933	1.36693e-09	3.44689e-08
				ENSG00000082516	2138.7	0.486291	0.0802694	6.05824	1.37623e-09	3.4636e-08
				ENSG00000103429	3652.33	-0.404304	0.0667632	-6.0558	1.39726e-09	3.50969e-08
				ENSG00000005100	2328.1	0.459453	0.0759402	6.0502	1.44664e-09	3.62669e-08
				ENSG00000178295	1494.33	0.53089	0.0877776	6.04813	1.46539e-09	3.66659e-08
				ENSG00000204463	7888.95	-0.346253	0.0572559	-6.04746	1.47151e-09	3.67481e-08
				ENSG00000080986	725.979	-0.727347	0.120343	-6.04396	1.50381e-09	3.74821e-08
				ENSG00000185298	1204.6	0.577428	0.0956911	6.03429	1.59659e-09	3.97182e-08
				ENSG00000139289	6643.51	0.375949	0.0623224	6.03232	1.61619e-09	4.01287e-08
				ENSG00000155846	121.709	1.67151	0.277158	6.03091	1.63037e-09	4.04032e-08
				ENSG00000138041	4714.85	-0.399514	0.0662741	-6.02821	1.65785e-09	4.10057e-08
				ENSG00000068912	3784.8	-0.404816	0.0672281	-6.02152	1.72785e-09	4.26555e-08
				ENSG00000097046	490.343	0.824542	0.137134	6.01269	1.82466e-09	4.49597e-08
				ENSG00000153922	3140.17	0.440247	0.0732958	6.00645	1.89635e-09	4.66372e-08
				ENSG00000143970	5812.82	-0.368722	0.0613924	-6.006	1.90158e-09	4.6677e-08
				ENSG00000183856	1005.16	-0.612251	0.101962	-6.00468	1.91715e-09	4.69673e-08
				ENSG00000129083	5384.35	-0.377125	0.0628084	-6.00438	1.92066e-09	4.69673e-08
				ENSG00000167323	2283.21	-0.459571	0.0765893	-6.00047	1.96753e-09	4.80225e-08
				ENSG00000197324	2806.3	-0.466767	0.077825	-5.99764	2.00204e-09	4.87727e-08
				ENSG00000169507	954.764	-0.739541	0.123589	-5.98388	2.1788e-09	5.29793e-08
				ENSG00000172296	3122.71	-0.52047	0.0870283	-5.98047	2.22497e-09	5.40005e-08
				ENSG00000169047	1884.6	-0.494227	0.0826462	-5.98003	2.23096e-09	5.40445e-08
				ENSG00000198961	3343.12	-0.41602	0.0697105	-5.96781	2.40453e-09	5.80777e-08
				ENSG00000163125	2549.62	-0.454623	0.0761808	-5.96769	2.40643e-09	5.80777e-08
				ENSG00000248527	11946.9	-0.372564	0.0624659	-5.96428	2.45721e-09	5.91927e-08
				ENSG00000032219	1464.87	-0.587325	0.0984867	-5.9635	2.46897e-09	5.93654e-08
				ENSG00000139651	1183.58	-0.568099	0.0952895	-5.96182	2.49451e-09	5.98683e-08
				ENSG00000260032	14693.9	-0.338693	0.0568409	-5.95861	2.54394e-09	6.09414e-08
				ENSG00000113387	7348.24	0.368227	0.0618173	5.95669	2.57391e-09	6.15454e-08
				ENSG00000130517	2684.86	-0.449229	0.0754903	-5.95082	2.66806e-09	6.3679e-08
				ENSG00000167106	2779.3	0.518468	0.0871839	5.94683	2.73393e-09	6.51309e-08
				ENSG00000109572	2697.35	-0.463898	0.0780951	-5.94017	2.84722e-09	6.77052e-08
				ENSG00000042445	2793.82	-0.432535	0.0728433	-5.93788	2.88725e-09	6.85312e-08
				ENSG00000169429	652.291	1.67539	0.282503	5.93051	3.01991e-09	7.15486e-08
				ENSG00000168116	924.745	0.647239	0.109234	5.92523	3.11868e-09	7.37537e-08
				ENSG00000104331	5137.78	0.372435	0.0628739	5.92353	3.15112e-09	7.43848e-08
				ENSG00000104687	5310.83	0.391761	0.0661795	5.91967	3.2259e-09	7.60114e-08
				ENSG00000135241	586.465	-0.763846	0.129291	-5.90794	3.46411e-09	8.1476e-08
				ENSG00000213918	300.453	-1.03094	0.17461	-5.90426	3.54235e-09	8.3165e-08
				ENSG00000151718	3427.61	-0.410422	0.069602	-5.8967	3.70852e-09	8.6901e-08
				ENSG00000048405	985.813	0.643072	0.109062	5.89641	3.71492e-09	8.6901e-08
				ENSG00000170871	3163.5	0.410895	0.069728	5.89282	3.79661e-09	8.86515e-08
				ENSG00000090612	2098.02	0.464516	0.0788387	5.89199	3.81583e-09	8.89398e-08
				ENSG00000024048	2920.17	-0.426299	0.0724226	-5.88627	3.95009e-09	9.19034e-08
				ENSG00000235823	210.372	-1.23414	0.209709	-5.88501	3.98035e-09	9.24412e-08
				ENSG00000177200	2723.98	0.430102	0.073219	5.87419	4.2492e-09	9.84653e-08
				ENSG00000179632	1070.43	-0.582611	0.0991854	-5.87396	4.25495e-09	9.84653e-08
				ENSG00000050405	1622.04	-0.508183	0.0865628	-5.87069	4.33988e-09	1.00251e-07
				ENSG00000261088	435.365	0.857608	0.14612	5.86919	4.37932e-09	1.00982e-07
				ENSG00000198814	647.216	-0.718782	0.122486	-5.86826	4.40402e-09	1.01371e-07
				ENSG00000167695	1118.43	0.585321	0.099847	5.86218	4.56841e-09	1.04968e-07
				ENSG00000135048	14033.1	-0.386038	0.0658735	-5.8603	4.62027e-09	1.05971e-07
				ENSG00000162664	2438.31	0.468686	0.0799986	5.85868	4.66558e-09	1.06821e-07
				ENSG00000160062	200.213	1.22855	0.209885	5.85344	4.81495e-09	1.10046e-07
				ENSG00000180008	1323.43	0.549208	0.0938705	5.8507	4.89523e-09	1.11684e-07
				ENSG00000168140	715.347	-0.699258	0.119635	-5.84494	5.06762e-09	1.15413e-07
				ENSG00000168209	421.549	0.869867	0.148866	5.84328	5.11836e-09	1.16364e-07
				ENSG00000227038	362.762	-0.948298	0.162326	-5.84194	5.15971e-09	1.17098e-07
				ENSG00000163428	3888.34	0.381172	0.0653484	5.83292	5.4467e-09	1.23395e-07
				ENSG00000196396	3727.87	0.385753	0.0661535	5.83119	5.50348e-09	1.24463e-07
				ENSG00000120896	1533.95	-0.543662	0.0932721	-5.82877	5.58375e-09	1.26058e-07
				ENSG00000105993	1547.52	-0.502781	0.0863067	-5.82552	5.69356e-09	1.28161e-07
				ENSG00000112337	239.85	-1.17048	0.200926	-5.82543	5.69671e-09	1.28161e-07
				ENSG00000152256	1043.94	0.580478	0.099693	5.82265	5.79213e-09	1.30081e-07
				ENSG00000111412	1550.67	0.572787	0.098446	5.81829	5.94522e-09	1.33288e-07
				ENSG00000168175	4037.56	0.382216	0.0657037	5.81727	5.98159e-09	1.33872e-07
				ENSG00000163346	2192.48	-0.500409	0.0860375	-5.81617	6.02115e-09	1.34524e-07
				ENSG00000176055	464.39	0.833804	0.143686	5.80294	6.51614e-09	1.45332e-07
				ENSG00000165185	1360.24	-0.576643	0.0996307	-5.78781	7.13108e-09	1.58774e-07
				ENSG00000085224	5661.55	-0.402535	0.0695647	-5.78649	7.18735e-09	1.59752e-07
				ENSG00000164305	2618.49	0.419873	0.0725646	5.78619	7.19998e-09	1.59758e-07
				ENSG00000120800	3387	0.408317	0.0706153	5.78227	7.36978e-09	1.63246e-07
				ENSG00000092199	7646.97	0.35856	0.062099	5.77401	7.74077e-09	1.7117e-07
				ENSG00000140650	1591.23	0.525593	0.0911384	5.76698	8.07041e-09	1.78155e-07
				ENSG00000103460	3015.95	-0.482257	0.0836397	-5.76588	8.12318e-09	1.79014e-07
				ENSG00000135540	3615.59	-0.388691	0.0674425	-5.7633	8.24866e-09	1.8147e-07
				ENSG00000184886	893.821	0.614202	0.10665	5.75904	8.45941e-09	1.85791e-07
				ENSG00000183688	951.955	0.615366	0.106936	5.75452	8.68858e-09	1.90501e-07
				ENSG00000138035	2660.26	0.448284	0.0779381	5.7518	8.8297e-09	1.93267e-07
				ENSG00000165861	300.937	-1.03424	0.180218	-5.73883	9.5335e-09	2.0832e-07
				ENSG00000188229	8410	0.343075	0.059846	5.73263	9.88847e-09	2.15712e-07
				ENSG00000112282	1781.53	-0.491266	0.0857792	-5.72709	1.02165e-08	2.22493e-07
				ENSG00000130821	1635.7	0.491203	0.0857987	5.72506	1.03397e-08	2.24798e-07
				ENSG00000017260	2587.32	-0.429002	0.0749597	-5.72309	1.04601e-08	2.26953e-07
				ENSG00000101773	1610.2	0.550883	0.0962599	5.72287	1.04739e-08	2.26953e-07
				ENSG00000114742	1738.33	-0.499651	0.0873979	-5.71697	1.08441e-08	2.34581e-07
				ENSG00000204389	798.817	-0.693695	0.12137	-5.71553	1.09364e-08	2.36182e-07
				ENSG00000138668	10632	0.344288	0.0602983	5.70975	1.13145e-08	2.4394e-07
				ENSG00000048162	759.884	0.675394	0.118372	5.70568	1.15879e-08	2.49419e-07
				ENSG00000272068	151.351	1.36123	0.238693	5.70286	1.17814e-08	2.53163e-07
				ENSG00000163513	22091.6	-0.30903	0.0542109	-5.70051	1.19449e-08	2.56252e-07
				ENSG00000158528	3606.63	-0.423508	0.0743252	-5.69804	1.2119e-08	2.59554e-07
				ENSG00000105483	591.409	-0.743294	0.130531	-5.69439	1.23815e-08	2.64739e-07
				ENSG00000184481	401.117	-0.859456	0.15097	-5.6929	1.24899e-08	2.66615e-07
				ENSG00000055483	2725.18	0.4201	0.0738047	5.69204	1.25527e-08	2.67515e-07
				ENSG00000198925	2431.29	-0.431561	0.0758746	-5.68783	1.28667e-08	2.73454e-07
				ENSG00000197044	336.03	0.919097	0.161593	5.68773	1.28736e-08	2.73454e-07
				ENSG00000204054	1066.44	0.570547	0.100403	5.68255	1.327e-08	2.8141e-07
				ENSG00000160712	901.007	-0.691138	0.12172	-5.67811	1.36189e-08	2.88338e-07
				ENSG00000162377	878.961	0.603034	0.106249	5.67564	1.38171e-08	2.92055e-07
				ENSG00000096696	48797	-0.331557	0.0584316	-5.67428	1.39272e-08	2.93902e-07
				ENSG00000152409	1002.69	-0.642485	0.11336	-5.66764	1.44775e-08	3.05019e-07
				ENSG00000147874	1523.44	0.490952	0.0866831	5.66375	1.48099e-08	3.11513e-07
				ENSG00000164190	4836.7	-0.390174	0.0689687	-5.65726	1.5381e-08	3.23001e-07
				ENSG00000147804	2014.29	-0.445352	0.0787291	-5.65677	1.54251e-08	3.23403e-07
				ENSG00000130340	2763.29	-0.408295	0.0722344	-5.65237	1.58252e-08	3.31254e-07
				ENSG00000106299	2749.92	-0.415389	0.0735281	-5.64939	1.6102e-08	3.36502e-07
				ENSG00000257315	786.685	-0.655539	0.116074	-5.64758	1.62721e-08	3.39509e-07
				ENSG00000005889	3001.31	-0.453752	0.0803485	-5.6473	1.6299e-08	3.39524e-07
				ENSG00000148935	1290.79	-0.520761	0.0922369	-5.64591	1.6431e-08	3.41723e-07
				ENSG00000114698	153.426	-1.46189	0.259149	-5.64112	1.68946e-08	3.508e-07
				ENSG00000112984	1391.44	-0.532844	0.0945624	-5.63484	1.75224e-08	3.63253e-07
				ENSG00000114127	1533.75	-0.520445	0.0923825	-5.63359	1.76498e-08	3.65309e-07
				ENSG00000189159	2851.98	0.448736	0.0796911	5.63095	1.79225e-08	3.70359e-07
				ENSG00000102908	6810.39	-0.391501	0.0695475	-5.62926	1.80986e-08	3.73403e-07
				ENSG00000129646	237.573	-1.11502	0.198118	-5.62807	1.82242e-08	3.75396e-07
				ENSG00000139209	755.052	-0.704611	0.125244	-5.62589	1.84554e-08	3.79553e-07
				ENSG00000209082	801.238	-0.637746	0.113366	-5.62557	1.849e-08	3.79661e-07
				ENSG00000070759	297.4	-0.983533	0.174907	-5.62318	1.87476e-08	3.8434e-07
				ENSG00000101311	3198.99	0.385304	0.0685405	5.62155	1.8925e-08	3.86928e-07
				ENSG00000157985	4019.38	-0.396841	0.0705938	-5.62147	1.89336e-08	3.86928e-07
				ENSG00000143442	2134.66	-0.449702	0.0801533	-5.61053	2.01714e-08	4.11572e-07
				ENSG00000204466	1898.66	-0.527742	0.0941145	-5.60745	2.05334e-08	4.183e-07
				ENSG00000100100	299.372	-1.11163	0.19828	-5.60635	2.06643e-08	4.20303e-07
				ENSG00000109133	3033.2	0.389356	0.069458	5.60563	2.07496e-08	4.21311e-07
				ENSG00000149742	127.883	-1.51724	0.270675	-5.60539	2.07789e-08	4.21311e-07
				ENSG00000118257	704.19	0.697235	0.124412	5.60423	2.09187e-08	4.23481e-07
				ENSG00000104517	5268.79	-0.354599	0.0632989	-5.60198	2.11911e-08	4.28326e-07
				ENSG00000161533	6879.76	-0.327571	0.0585118	-5.59837	2.16371e-08	4.36657e-07
				ENSG00000175745	848.927	-0.63786	0.113947	-5.59788	2.16983e-08	4.37212e-07
				ENSG00000104131	3269.43	0.415181	0.07418	5.59694	2.18174e-08	4.38928e-07
				ENSG00000078898	2942.32	-0.467297	0.0835184	-5.59514	2.20445e-08	4.42806e-07
				ENSG00000160818	1262.97	0.544263	0.0973917	5.58839	2.29188e-08	4.59656e-07
				ENSG00000105372	7010.36	-0.324972	0.0581557	-5.58796	2.29753e-08	4.60075e-07
				ENSG00000109762	793.435	-0.649612	0.116343	-5.58361	2.35573e-08	4.71001e-07
				ENSG00000106771	6840.14	-0.361058	0.0646751	-5.58264	2.3689e-08	4.72339e-07
				ENSG00000165516	1638.95	-0.481418	0.0862356	-5.58258	2.36973e-08	4.72339e-07
				ENSG00000152503	244.226	1.08202	0.193858	5.58149	2.38461e-08	4.74575e-07
				ENSG00000055917	6212.45	-0.346673	0.0621153	-5.58112	2.38969e-08	4.74855e-07
				ENSG00000101003	1862.2	0.468604	0.0841229	5.57047	2.54046e-08	5.04041e-07
				ENSG00000143457	659.291	-0.708468	0.127261	-5.56703	2.59111e-08	5.13302e-07
				ENSG00000198075	150.836	-1.35146	0.242868	-5.56457	2.62793e-08	5.198e-07
				ENSG00000083093	2322.64	0.425923	0.0766065	5.55988	2.69964e-08	5.33169e-07
				ENSG00000131873	1300.76	0.523383	0.0942153	5.55518	2.77328e-08	5.46878e-07
				ENSG00000184988	882.18	-0.597994	0.107688	-5.55301	2.80799e-08	5.5288e-07
				ENSG00000138757	11041	0.30279	0.0545331	5.55241	2.81761e-08	5.5393e-07
				ENSG00000118816	6035.65	-0.330739	0.0595966	-5.54963	2.86271e-08	5.61943e-07
				ENSG00000170027	9038.18	0.33389	0.0601739	5.54874	2.87733e-08	5.63956e-07
				ENSG00000184226	33.0352	3.27656	0.591267	5.54158	2.99746e-08	5.86614e-07
				ENSG00000175832	5285.12	-0.360502	0.0650808	-5.5393	3.03684e-08	5.93423e-07
				ENSG00000254858	238.891	1.04849	0.189382	5.53636	3.08816e-08	6.02053e-07
				ENSG00000198521	541.573	0.738117	0.133325	5.53624	3.09031e-08	6.02053e-07
				ENSG00000080824	41496.8	-0.283245	0.0511674	-5.53565	3.10068e-08	6.03164e-07
				ENSG00000021826	1698.83	-0.476817	0.086261	-5.52761	3.24624e-08	6.30532e-07
				ENSG00000182944	7095.49	0.323116	0.0584622	5.52692	3.25899e-08	6.32058e-07
				ENSG00000024862	316.932	-0.931874	0.168646	-5.52561	3.28339e-08	6.35837e-07
				ENSG00000087448	909.174	0.580364	0.105061	5.52404	3.31284e-08	6.40582e-07
				ENSG00000134987	2319.18	0.433174	0.0784381	5.52249	3.34225e-08	6.45303e-07
				ENSG00000131910	694.174	-0.692256	0.125361	-5.5221	3.34981e-08	6.45799e-07
				ENSG00000100413	926.859	0.571686	0.103633	5.51643	3.45959e-08	6.65971e-07
				ENSG00000174456	333.997	-0.912529	0.165466	-5.5149	3.48982e-08	6.70793e-07
				ENSG00000184787	3052.02	0.388051	0.0704243	5.51019	3.58456e-08	6.8798e-07
				ENSG00000173848	2865.47	-0.406467	0.0738265	-5.50571	3.67686e-08	7.0465e-07
				ENSG00000145675	2718.03	0.413436	0.0751056	5.50473	3.6973e-08	7.07519e-07
				ENSG00000136451	2300.23	-0.435337	0.0790917	-5.5042	3.70852e-08	7.08617e-07
				ENSG00000100941	11972.5	0.358334	0.0651058	5.50387	3.71536e-08	7.08877e-07
				ENSG00000164211	3482.77	0.433048	0.0786919	5.50309	3.73194e-08	7.10991e-07
				ENSG00000253598	162.372	-1.29933	0.236193	-5.50115	3.77314e-08	7.17785e-07
				ENSG00000253196	92.9884	-1.80326	0.328222	-5.49402	3.9288e-08	7.463e-07
				ENSG00000125827	2857.04	0.387393	0.0706077	5.48655	4.0985e-08	7.77394e-07
				ENSG00000147408	649.143	-0.711146	0.129719	-5.48222	4.2002e-08	7.95516e-07
				ENSG00000171206	2501.08	-0.4072	0.0743053	-5.48009	4.25114e-08	8.03987e-07
				ENSG00000186470	680.256	-0.685252	0.125051	-5.47978	4.25854e-08	8.04212e-07
				ENSG00000197312	3330.18	-0.429383	0.0784362	-5.47429	4.39261e-08	8.2832e-07
				ENSG00000113273	1976.74	-0.508285	0.0929702	-5.46719	4.57229e-08	8.59739e-07
				ENSG00000149115	1298.41	0.53066	0.0970629	5.46718	4.57251e-08	8.59739e-07
				ENSG00000135763	780.471	0.621053	0.113812	5.45684	4.84685e-08	9.09998e-07
				ENSG00000125375	617.311	0.669167	0.122793	5.44956	5.04939e-08	9.46651e-07
				ENSG00000127334	1486.7	0.511158	0.0940243	5.43645	5.4352e-08	1.01751e-06
				ENSG00000214944	2394.44	-0.435587	0.0801369	-5.43553	5.46332e-08	1.02129e-06
				ENSG00000166949	2555.52	-0.422811	0.0778244	-5.43288	5.54516e-08	1.0351e-06
				ENSG00000143344	1014.17	0.602753	0.111076	5.42647	5.748e-08	1.07141e-06
				ENSG00000162298	1231.44	-0.507971	0.0936274	-5.42545	5.78081e-08	1.07598e-06
				ENSG00000092853	999.112	0.621187	0.114547	5.42297	5.86169e-08	1.08947e-06
				ENSG00000073614	2636.03	-0.403556	0.074449	-5.42057	5.9408e-08	1.10258e-06
				ENSG00000196083	1266.43	-0.510727	0.0942987	-5.41606	6.09282e-08	1.12918e-06
				ENSG00000124120	1902.42	0.445429	0.0823187	5.41103	6.26616e-08	1.15964e-06
				ENSG00000171227	633.806	0.664602	0.122878	5.40865	6.35008e-08	1.1735e-06
				ENSG00000011243	1098.36	-0.557597	0.103162	-5.40504	6.47944e-08	1.19569e-06
				ENSG00000117155	1225.5	0.510651	0.0945391	5.40148	6.60923e-08	1.21791e-06
				ENSG00000151725	945.689	0.584515	0.108249	5.39972	6.67454e-08	1.22819e-06
				ENSG00000171490	13079	0.346344	0.0641508	5.3989	6.70514e-08	1.23059e-06
				ENSG00000163655	3917.71	0.360277	0.0667321	5.39886	6.70663e-08	1.23059e-06
				ENSG00000088325	6710.99	-0.330462	0.0612175	-5.39815	6.73298e-08	1.23368e-06
				ENSG00000121067	1645.9	-0.461327	0.0854694	-5.39757	6.75512e-08	1.23599e-06
				ENSG00000125812	1049.13	0.555573	0.102994	5.39421	6.88246e-08	1.25751e-06
				ENSG00000169925	2095.18	-0.436271	0.0808861	-5.39364	6.90444e-08	1.25811e-06
				ENSG00000106789	1868.1	0.451811	0.0837677	5.39362	6.90521e-08	1.25811e-06
				ENSG00000171970	422.803	0.789692	0.146513	5.38992	7.04907e-08	1.28251e-06
				ENSG00000188529	5033.76	-0.337239	0.0625901	-5.38806	7.12242e-08	1.29404e-06
				ENSG00000132953	2299.33	0.407368	0.075619	5.38711	7.15992e-08	1.29903e-06
				ENSG00000185432	3348.86	-0.457968	0.0850818	-5.38267	7.33871e-08	1.3296e-06
				ENSG00000134352	11968	-0.306534	0.056994	-5.37835	7.51696e-08	1.35999e-06
				ENSG00000038274	1346.15	-0.501908	0.0933401	-5.3772	7.56545e-08	1.36504e-06
				ENSG00000130703	1892.36	-0.435664	0.0810208	-5.37718	7.56599e-08	1.36504e-06
				ENSG00000186301	470.686	-0.788127	0.14663	-5.37494	7.66073e-08	1.38021e-06
				ENSG00000143624	1647.07	-0.498971	0.0929009	-5.371	7.83007e-08	1.40876e-06
				ENSG00000069869	2655.72	-0.401037	0.0746784	-5.37018	7.8656e-08	1.41319e-06
				ENSG00000125484	2397.17	0.404421	0.07534	5.36795	7.96385e-08	1.42885e-06
				ENSG00000169045	17042.6	0.315168	0.058791	5.36081	8.28476e-08	1.48437e-06
				ENSG00000261428	61.2807	2.04456	0.38167	5.35689	8.46648e-08	1.51483e-06
				ENSG00000173905	2391.39	-0.41315	0.0771878	-5.35253	8.67326e-08	1.54969e-06
				ENSG00000252690	89.2361	1.72525	0.322378	5.35163	8.71661e-08	1.55528e-06
				ENSG00000103550	1787.71	0.450488	0.0841855	5.35114	8.74009e-08	1.55732e-06
				ENSG00000108306	451.758	-0.776905	0.145426	-5.34227	9.1788e-08	1.63325e-06
				ENSG00000182095	4528.34	-0.451782	0.084601	-5.34015	9.28676e-08	1.65019e-06
				ENSG00000176907	815.133	0.60922	0.114121	5.33835	9.37966e-08	1.66436e-06
				ENSG00000186001	1473.83	-0.474168	0.088827	-5.33811	9.39227e-08	1.66436e-06
				ENSG00000137478	3175.93	-0.378569	0.0709493	-5.33577	9.51377e-08	1.6809e-06
				ENSG00000122783	867.322	0.571048	0.107025	5.33567	9.51914e-08	1.6809e-06
				ENSG00000158874	42025.3	-0.34177	0.064055	-5.33557	9.52456e-08	1.6809e-06
				ENSG00000110497	1140.26	-0.518848	0.0972759	-5.33378	9.61886e-08	1.69523e-06
				ENSG00000143434	233.206	-1.04517	0.195975	-5.33319	9.65029e-08	1.69845e-06
				ENSG00000159128	1883.78	-0.467453	0.0876919	-5.33063	9.78713e-08	1.71904e-06
				ENSG00000069020	992.042	-0.60317	0.113154	-5.33051	9.79387e-08	1.71904e-06
				ENSG00000178567	2684.29	0.384527	0.0721506	5.3295	9.84817e-08	1.72623e-06
				ENSG00000159423	1370.82	-0.48989	0.0919387	-5.32845	9.90557e-08	1.73394e-06
				ENSG00000146587	1337.09	0.482834	0.0907976	5.31769	1.0509e-07	1.83709e-06
				ENSG00000116679	2066.42	0.438958	0.0825553	5.31713	1.05415e-07	1.84028e-06
				ENSG00000170412	1438.85	-0.511883	0.09635	-5.31274	1.07987e-07	1.88264e-06
				ENSG00000130723	6301.55	-0.329597	0.0620509	-5.31172	1.08593e-07	1.89065e-06
				ENSG00000183963	654.28	-0.662279	0.12482	-5.30586	1.12144e-07	1.94986e-06
				ENSG00000153933	684.737	0.636876	0.120056	5.30482	1.12787e-07	1.95841e-06
				ENSG00000104549	13806.2	0.368755	0.0695214	5.3042	1.13169e-07	1.9624e-06
				ENSG00000198093	378.953	0.809634	0.152689	5.30251	1.14223e-07	1.97804e-06
				ENSG00000198105	681.562	-0.650594	0.122731	-5.30096	1.15196e-07	1.99145e-06
				ENSG00000205133	1142.41	-0.511659	0.0965252	-5.30078	1.15306e-07	1.99145e-06
				ENSG00000064703	841.093	0.582647	0.109927	5.30033	1.15593e-07	1.99375e-06
				ENSG00000175224	2453.29	-0.398303	0.0751579	-5.29955	1.16091e-07	1.99967e-06
				ENSG00000100330	1359.51	-0.485805	0.0917004	-5.29775	1.17239e-07	2.01676e-06
				ENSG00000004660	118.678	1.43331	0.270607	5.29666	1.17938e-07	2.02609e-06
				ENSG00000119801	1868.27	-0.451309	0.0852306	-5.29515	1.1892e-07	2.04025e-06
				ENSG00000139292	7506.06	-0.33892	0.0640245	-5.2936	1.19931e-07	2.05487e-06
				ENSG00000139793	2688.19	-0.384069	0.0726037	-5.28993	1.22364e-07	2.09378e-06
				ENSG00000128159	527.539	-0.712684	0.134905	-5.28287	1.27178e-07	2.17328e-06
				ENSG00000189007	941.919	0.54619	0.10345	5.27976	1.29353e-07	2.20754e-06
				ENSG00000118200	1602.68	0.448989	0.0851496	5.27294	1.34256e-07	2.28818e-06
				ENSG00000143390	1255.36	-0.489565	0.0929049	-5.26952	1.3678e-07	2.32814e-06
				ENSG00000047621	513.211	0.717886	0.136338	5.2655	1.39809e-07	2.37658e-06
				ENSG00000124486	7575.99	-0.338982	0.0644062	-5.26318	1.41581e-07	2.40353e-06
				ENSG00000213741	2147.9	-0.50586	0.096138	-5.26181	1.42644e-07	2.41841e-06
				ENSG00000112699	2970.51	-0.447763	0.0851251	-5.26006	1.4401e-07	2.43837e-06
				ENSG00000122863	1816.86	0.446325	0.0849078	5.25658	1.46756e-07	2.48162e-06
				ENSG00000234741	1817.1	0.428262	0.0814817	5.25593	1.4728e-07	2.48722e-06
				ENSG00000162927	1413.85	-0.511139	0.0973672	-5.24961	1.52423e-07	2.56901e-06
				ENSG00000166925	315.211	-0.911218	0.173582	-5.24949	1.5252e-07	2.56901e-06
				ENSG00000166526	1730.88	0.440907	0.0840072	5.24844	1.5339e-07	2.58031e-06
				ENSG00000104356	560.261	0.676318	0.128869	5.24811	1.53669e-07	2.58165e-06
				ENSG00000139597	366.459	-0.823839	0.157125	-5.2432	1.57818e-07	2.6479e-06
				ENSG00000175137	445.488	-0.757241	0.144437	-5.24272	1.58224e-07	2.65128e-06
				ENSG00000105835	882.241	0.568356	0.108633	5.23188	1.67791e-07	2.8068e-06
				ENSG00000082438	5550.09	-0.378024	0.0722562	-5.23172	1.67939e-07	2.8068e-06
				ENSG00000128512	1566.15	-0.50166	0.0959663	-5.22746	1.71854e-07	2.86852e-06
				ENSG00000079950	2134.49	-0.413919	0.0791976	-5.22642	1.72828e-07	2.88105e-06
				ENSG00000235194	903.625	0.559066	0.106989	5.22544	1.73739e-07	2.89135e-06
				ENSG00000153879	1766.6	0.444424	0.0850527	5.22528	1.73892e-07	2.89135e-06
				ENSG00000172660	3967.1	0.368868	0.0706483	5.22118	1.77783e-07	2.95224e-06
				ENSG00000121486	1168.44	-0.508546	0.0974104	-5.22065	1.78292e-07	2.95691e-06
				ENSG00000138709	1903.7	0.446305	0.0856358	5.21167	1.8715e-07	3.09984e-06
				ENSG00000144567	2620.71	-0.40132	0.0770263	-5.21017	1.88668e-07	3.12099e-06
				ENSG00000148737	1528.99	-0.456726	0.0877074	-5.20738	1.91528e-07	3.16425e-06
				ENSG00000143612	3829.72	-0.353228	0.0678387	-5.20688	1.92045e-07	3.16874e-06
				ENSG00000171316	4450.03	0.353819	0.0679565	5.20655	1.92386e-07	3.17032e-06
				ENSG00000129514	3047.7	0.416509	0.0800028	5.20618	1.92766e-07	3.17222e-06
				ENSG00000115526	720.057	0.598699	0.115003	5.20596	1.92991e-07	3.17222e-06
				ENSG00000171425	388.055	-0.810361	0.155672	-5.20558	1.93392e-07	3.17477e-06
				ENSG00000157911	747.721	0.589321	0.113275	5.20259	1.96535e-07	3.22033e-06
				ENSG00000106927	39981.1	-0.269361	0.0517757	-5.20246	1.96665e-07	3.22033e-06
				ENSG00000168282	2119.91	0.408171	0.078486	5.20056	1.98684e-07	3.24696e-06
				ENSG00000158828	673.77	-0.625235	0.120227	-5.20046	1.98794e-07	3.24696e-06
				ENSG00000144036	1621.39	-0.440635	0.084757	-5.1988	2.00576e-07	3.27195e-06
				ENSG00000022840	3005.21	-0.365776	0.0703708	-5.19783	2.01624e-07	3.2849e-06
				ENSG00000085721	2966.13	0.364214	0.0701174	5.19435	2.05439e-07	3.34284e-06
				ENSG00000128607	1523.36	-0.452669	0.0871552	-5.19383	2.06009e-07	3.34791e-06
				ENSG00000044090	2821.13	-0.391765	0.0754661	-5.19127	2.08867e-07	3.3901e-06
				ENSG00000130066	11613.3	-0.361937	0.0697491	-5.18913	2.11277e-07	3.42491e-06
				ENSG00000197020	452.815	0.74767	0.144107	5.1883	2.12221e-07	3.4359e-06
				ENSG00000101577	2850.4	-0.381794	0.0735914	-5.18802	2.12541e-07	3.43678e-06
				ENSG00000142541	8799.73	-0.295678	0.0570043	-5.18694	2.1378e-07	3.45251e-06
				ENSG00000123908	918.245	-0.544508	0.105108	-5.18047	2.21326e-07	3.56992e-06
				ENSG00000111252	607.327	0.648052	0.125238	5.17454	2.28469e-07	3.68054e-06
				ENSG00000147383	1507.56	0.477643	0.0923213	5.17371	2.29496e-07	3.69249e-06
				ENSG00000069956	5010.81	-0.326416	0.0631266	-5.17082	2.33066e-07	3.74527e-06
				ENSG00000100523	802.085	0.579844	0.112346	5.16123	2.45338e-07	3.93758e-06
				ENSG00000145348	2012.94	-0.475748	0.0922565	-5.1568	2.51203e-07	4.02672e-06
				ENSG00000244567	119.688	-1.41285	0.274014	-5.15612	2.52113e-07	4.0363e-06
				ENSG00000126790	474.467	0.718523	0.139457	5.15228	2.57342e-07	4.11493e-06
				ENSG00000149311	6079.37	-0.361	0.0700988	-5.14988	2.60659e-07	4.16282e-06
				ENSG00000012817	1654.79	-0.441006	0.085654	-5.1487	2.62304e-07	4.18393e-06
				ENSG00000136478	3732.7	0.360857	0.0701677	5.14278	2.70698e-07	4.3125e-06
				ENSG00000075275	62.0922	1.94641	0.37854	5.14189	2.71992e-07	4.32778e-06
				ENSG00000105821	1706.23	0.443356	0.0862366	5.14116	2.73052e-07	4.3352e-06
				ENSG00000122870	720.64	0.598775	0.116468	5.1411	2.73128e-07	4.3352e-06
				ENSG00000167470	2326.03	0.394941	0.0768305	5.14042	2.74123e-07	4.34229e-06
				ENSG00000133731	806.211	-0.58357	0.113528	-5.14034	2.74246e-07	4.34229e-06
				ENSG00000146830	1143.18	-0.51165	0.0996844	-5.1327	2.85623e-07	4.51689e-06
				ENSG00000001461	518.166	-0.695148	0.135449	-5.13218	2.86398e-07	4.52363e-06
				ENSG00000164749	542.68	-0.695342	0.135646	-5.12614	2.95742e-07	4.66212e-06
				ENSG00000204310	2990.59	-0.365261	0.0712558	-5.12605	2.95887e-07	4.66212e-06
				ENSG00000178623	630.632	-0.631628	0.123233	-5.12548	2.96788e-07	4.67062e-06
				ENSG00000005801	1087.28	0.510717	0.0996718	5.12399	2.99137e-07	4.6995e-06
				ENSG00000054267	1968.75	-0.426752	0.0832873	-5.12386	2.9935e-07	4.6995e-06
				ENSG00000007062	2153.48	-0.398363	0.0777677	-5.12247	3.01558e-07	4.72448e-06
				ENSG00000166439	1651.76	-0.433882	0.0847028	-5.1224	3.01671e-07	4.72448e-06
				ENSG00000189339	1118.14	-0.538281	0.105102	-5.1215	3.0311e-07	4.74127e-06
				ENSG00000107560	1079.1	0.526857	0.102964	5.1169	3.106e-07	4.84877e-06
				ENSG00000226200	299.727	0.867651	0.169568	5.11682	3.10732e-07	4.84877e-06
				ENSG00000165572	782.882	0.586694	0.114665	5.11659	3.11112e-07	4.84885e-06
				ENSG00000101413	2573.47	0.387255	0.075725	5.11396	3.15475e-07	4.91093e-06
				ENSG00000197183	2635.03	0.386176	0.075563	5.11065	3.21052e-07	4.99174e-06
				ENSG00000173273	3196.05	-0.367859	0.0720752	-5.10382	3.32858e-07	5.1691e-06
				ENSG00000168488	4525.53	-0.325148	0.0637749	-5.09837	3.42598e-07	5.31396e-06
				ENSG00000128881	689.024	-0.671387	0.131728	-5.09679	3.4547e-07	5.3521e-06
				ENSG00000107862	3237.32	-0.350633	0.0688051	-5.09603	3.46858e-07	5.36717e-06
				ENSG00000181409	451.193	0.720739	0.141523	5.09275	3.52905e-07	5.45421e-06
				ENSG00000130702	7486.42	-0.341989	0.0671889	-5.08997	3.58128e-07	5.52833e-06
				ENSG00000102974	3372.24	0.348028	0.0684109	5.08731	3.63182e-07	5.59968e-06
				ENSG00000172000	609.575	0.657607	0.129305	5.0857	3.66267e-07	5.64051e-06
				ENSG00000142484	628.512	-0.658036	0.129483	-5.08201	3.73466e-07	5.74454e-06
				ENSG00000105426	4219.87	-0.327176	0.0644061	-5.07989	3.77648e-07	5.80197e-06
				ENSG00000028528	3049.73	-0.35996	0.0708786	-5.07855	3.80325e-07	5.83616e-06
				ENSG00000167258	10805.6	0.304291	0.0599312	5.07733	3.82769e-07	5.8667e-06
				ENSG00000119844	2110.75	-0.404429	0.079701	-5.07433	3.88867e-07	5.95311e-06
				ENSG00000140943	5137.63	-0.330087	0.0650826	-5.07181	3.94045e-07	6.02525e-06
				ENSG00000086758	14360.3	-0.287529	0.0567657	-5.0652	4.0798e-07	6.23096e-06
				ENSG00000134698	754.978	-0.582686	0.115089	-5.06292	4.12893e-07	6.29856e-06
				ENSG00000123240	1757.17	-0.423353	0.0836502	-5.061	4.17067e-07	6.35475e-06
				ENSG00000081026	886.649	-0.558409	0.110359	-5.05994	4.19378e-07	6.38245e-06
				ENSG00000113356	188.686	1.0685	0.211243	5.05816	4.23324e-07	6.43492e-06
				ENSG00000122687	746.03	0.573929	0.113522	5.05568	4.28858e-07	6.5114e-06
				ENSG00000257742	880.646	0.564712	0.111792	5.05144	4.385e-07	6.64998e-06
				ENSG00000103540	1749.69	-0.419717	0.0831117	-5.05003	4.41738e-07	6.69125e-06
				ENSG00000038382	3939.82	-0.343647	0.0680761	-5.04798	4.46515e-07	6.75569e-06
				ENSG00000112242	1155.37	0.47978	0.095065	5.04686	4.49124e-07	6.78192e-06
				ENSG00000140750	2308.01	-0.408106	0.0808646	-5.04679	4.49297e-07	6.78192e-06
				ENSG00000198909	1060.95	-0.506112	0.100365	-5.04271	4.58996e-07	6.92024e-06
				ENSG00000214655	1312.76	-0.464953	0.0922291	-5.04128	4.62424e-07	6.96382e-06
				ENSG00000145390	822.178	-0.563215	0.111728	-5.04095	4.63235e-07	6.96792e-06
				ENSG00000181472	1474.26	0.44714	0.0887231	5.03972	4.66214e-07	7.00458e-06
				ENSG00000177853	4540.34	-0.34944	0.0693443	-5.03921	4.67466e-07	7.01524e-06
				ENSG00000030582	4430.84	-0.337808	0.0670537	-5.03788	4.7072e-07	7.05079e-06
				ENSG00000104419	1324.54	-0.521105	0.103439	-5.0378	4.70925e-07	7.05079e-06
				ENSG00000164117	240.755	-0.967718	0.192218	-5.03447	4.79175e-07	7.16602e-06
				ENSG00000137574	958.888	0.527161	0.104757	5.03221	4.84855e-07	7.24259e-06
				ENSG00000129933	1043.33	-0.503447	0.100063	-5.0313	4.87156e-07	7.26857e-06
				ENSG00000112893	12086.4	-0.303314	0.060392	-5.02242	5.10247e-07	7.60433e-06
				ENSG00000198839	1023.06	-0.523135	0.104195	-5.02071	5.14808e-07	7.66347e-06
				ENSG00000217128	1823.55	0.438115	0.0872866	5.01927	5.1869e-07	7.71238e-06
				ENSG00000095787	3919.36	-0.360969	0.0719362	-5.01791	5.22371e-07	7.7582e-06
				ENSG00000070610	1136.29	-0.505093	0.100681	-5.01676	5.25492e-07	7.7956e-06
				ENSG00000072736	3401.12	-0.345012	0.0688574	-5.01052	5.42833e-07	8.04362e-06
				ENSG00000063854	940.889	-0.527448	0.105334	-5.00739	5.51727e-07	8.16606e-06
				ENSG00000206418	1108.92	0.489993	0.0979286	5.00358	5.62761e-07	8.31986e-06
				ENSG00000132326	796.064	0.56496	0.113021	4.99874	5.77074e-07	8.51679e-06
				ENSG00000225697	1355.85	-0.462099	0.0924452	-4.99863	5.77399e-07	8.51679e-06
				ENSG00000140526	3356.85	-0.339627	0.0679505	-4.99815	5.78817e-07	8.52799e-06
				ENSG00000112742	827.608	-0.549377	0.109937	-4.99719	5.8172e-07	8.56101e-06
				ENSG00000103264	2804.22	-0.373302	0.0747121	-4.99654	5.83687e-07	8.5802e-06
				ENSG00000149503	898.385	-0.546116	0.10936	-4.99373	5.92246e-07	8.69613e-06
				ENSG00000173599	1410.92	-0.451995	0.0905221	-4.9932	5.93856e-07	8.70989e-06
				ENSG00000158290	3223.45	-0.347114	0.0695263	-4.99255	5.95867e-07	8.72949e-06
				ENSG00000141503	2696.13	-0.363281	0.0727726	-4.992	5.97559e-07	8.73585e-06
				ENSG00000188060	494.174	-0.689904	0.138208	-4.99178	5.98258e-07	8.73585e-06
				ENSG00000187514	5113.05	0.394328	0.0789964	4.99172	5.98441e-07	8.73585e-06
				ENSG00000089048	3634.87	0.348632	0.0698451	4.99151	5.99094e-07	8.73585e-06
				ENSG00000113328	8250.77	-0.286864	0.0574727	-4.99132	5.99678e-07	8.73585e-06
				ENSG00000140181	311.204	-0.867275	0.173859	-4.98838	6.08872e-07	8.85981e-06
				ENSG00000135929	3485	-0.349344	0.0701067	-4.98303	6.25951e-07	9.0981e-06
				ENSG00000172594	941.016	-0.547545	0.109905	-4.982	6.29295e-07	9.13643e-06
				ENSG00000198585	1779.09	0.468906	0.0941369	4.98111	6.32222e-07	9.16864e-06
				ENSG00000090339	3847.49	-0.34199	0.0686748	-4.97984	6.36354e-07	9.21512e-06
				ENSG00000172493	3407.62	-0.346128	0.0695079	-4.97969	6.36852e-07	9.21512e-06
				ENSG00000115808	2010.1	-0.429814	0.0863288	-4.9788	6.39787e-07	9.24725e-06
				ENSG00000155393	1341.91	0.457222	0.0918811	4.97624	6.48325e-07	9.36019e-06
				ENSG00000101230	60.5547	1.96336	0.394834	4.97263	6.60494e-07	9.52525e-06
				ENSG00000141279	5159.94	-0.305681	0.0614775	-4.97225	6.6181e-07	9.5336e-06
				ENSG00000105849	1044.78	0.498721	0.100433	4.9657	6.84533e-07	9.84997e-06
				ENSG00000260267	120.286	1.4089	0.283859	4.9634	6.92711e-07	9.95656e-06
				ENSG00000058673	3838.39	-0.354457	0.0714372	-4.9618	6.98445e-07	1.00278e-05
				ENSG00000051108	2121.27	-0.388068	0.078297	-4.95636	7.18272e-07	1.03011e-05
				ENSG00000092421	852.913	-0.55591	0.112172	-4.95587	7.20089e-07	1.03157e-05
				ENSG00000254300	136.089	-23.699	4.7851	-4.95265	7.3209e-07	1.0476e-05
				ENSG00000120705	5139.64	0.303898	0.0613662	4.9522	7.33796e-07	1.04881e-05
				ENSG00000138293	13267	-0.30924	0.0624475	-4.952	7.34559e-07	1.04881e-05
				ENSG00000134769	1200.37	-0.515209	0.104068	-4.9507	7.39456e-07	1.05464e-05
				ENSG00000259974	4687.46	0.374277	0.0756334	4.94857	7.47599e-07	1.06508e-05
				ENSG00000124541	1704.26	0.425844	0.0860706	4.94761	7.51287e-07	1.06916e-05
				ENSG00000118785	16459.4	0.322921	0.0652725	4.94727	7.52629e-07	1.06963e-05
				ENSG00000182389	1379.65	0.50816	0.102719	4.9471	7.53273e-07	1.06963e-05
				ENSG00000187134	2758.99	-0.454311	0.0919935	-4.93852	7.87197e-07	1.11658e-05
				ENSG00000196660	345.543	0.810242	0.164247	4.93308	8.09428e-07	1.14685e-05
				ENSG00000107949	2223.55	0.382678	0.0776088	4.93086	8.18671e-07	1.15868e-05
				ENSG00000260804	538.509	0.671147	0.136137	4.92992	8.22615e-07	1.16299e-05
				ENSG00000082996	1065.16	-0.524815	0.106495	-4.92806	8.30487e-07	1.17284e-05
				ENSG00000085415	1971.59	0.390896	0.0793431	4.92665	8.36522e-07	1.18007e-05
				ENSG00000034693	568.17	0.63288	0.128489	4.92554	8.41272e-07	1.18548e-05
				ENSG00000133739	505.158	0.66646	0.135367	4.92337	8.50678e-07	1.19743e-05
				ENSG00000161813	4116.88	0.327137	0.0664735	4.92131	8.5968e-07	1.20879e-05
				ENSG00000128829	4179.49	-0.346383	0.0704203	-4.91879	8.70803e-07	1.22309e-05
				ENSG00000162607	3342.72	0.351321	0.0714301	4.9184	8.72564e-07	1.22424e-05
				ENSG00000133641	501.435	0.658629	0.133951	4.91692	8.79145e-07	1.23214e-05
				ENSG00000136802	1668.05	-0.422793	0.0860499	-4.91335	8.95336e-07	1.25347e-05
				ENSG00000075643	1187.48	0.474375	0.096615	4.90995	9.11e-07	1.27402e-05
				ENSG00000198099	1020.66	0.527565	0.107469	4.90902	9.15348e-07	1.27791e-05
				ENSG00000146909	1209.2	0.475712	0.0969075	4.90893	9.15757e-07	1.27791e-05
				ENSG00000135744	21517	-0.279339	0.0569181	-4.90774	9.213e-07	1.28426e-05
				ENSG00000037474	2755.6	0.358474	0.0730478	4.90739	9.22969e-07	1.2852e-05
				ENSG00000169679	2228.39	-0.376331	0.0766901	-4.90716	9.24026e-07	1.28529e-05
				ENSG00000127603	13422.7	-0.291144	0.0593746	-4.90352	9.41353e-07	1.30798e-05
				ENSG00000080815	2749.42	-0.356104	0.0726758	-4.8999	9.58839e-07	1.33008e-05
				ENSG00000164171	8707.2	-0.722566	0.147468	-4.89981	9.5931e-07	1.33008e-05
				ENSG00000136169	675.001	-0.602714	0.123053	-4.89799	9.68214e-07	1.34091e-05
				ENSG00000260604	1466.61	-0.527075	0.107615	-4.89779	9.69192e-07	1.34091e-05
				ENSG00000135679	7648.5	0.29944	0.0611808	4.89434	9.86361e-07	1.3632e-05
				ENSG00000198498	935.663	0.503799	0.103052	4.88879	1.01458e-06	1.4007e-05
				ENSG00000164024	2582.35	-0.358721	0.0735394	-4.87793	1.07202e-06	1.47749e-05
				ENSG00000131470	303.775	0.828871	0.169925	4.87785	1.07249e-06	1.47749e-05
				ENSG00000115919	1315.86	-0.463921	0.0951387	-4.87626	1.08114e-06	1.48784e-05
				ENSG00000136436	2957.39	-0.359245	0.073773	-4.8696	1.11822e-06	1.53664e-05
				ENSG00000166398	904.294	-0.551967	0.113353	-4.86947	1.11898e-06	1.53664e-05
				ENSG00000116560	14458	0.325577	0.0668753	4.86842	1.12494e-06	1.54319e-05
				ENSG00000100154	1742.83	-0.414621	0.0851737	-4.86794	1.12765e-06	1.54526e-05
				ENSG00000177425	3056.4	-0.370237	0.0760598	-4.86771	1.12897e-06	1.54543e-05
				ENSG00000126012	2128.12	-0.379978	0.0780677	-4.86728	1.13142e-06	1.54715e-05
				ENSG00000183020	2033.88	-0.38546	0.0792382	-4.86458	1.14702e-06	1.56683e-05
				ENSG00000112079	1428.71	-0.435531	0.0895364	-4.86429	1.14867e-06	1.56743e-05
				ENSG00000151689	565.184	-0.662548	0.136254	-4.86261	1.15848e-06	1.57915e-05
				ENSG00000124593	224.548	-0.982666	0.20214	-4.86132	1.16608e-06	1.58784e-05
				ENSG00000124193	10866.6	0.266539	0.0548329	4.86094	1.16829e-06	1.58917e-05
				ENSG00000198242	2979.55	-0.377621	0.077706	-4.85962	1.17613e-06	1.59815e-05
				ENSG00000148218	1596.82	-0.429338	0.0883791	-4.85791	1.18628e-06	1.61026e-05
				ENSG00000023839	15853.5	-0.274652	0.0565601	-4.85594	1.19819e-06	1.62471e-05
				ENSG00000168924	1889.07	0.396118	0.0816093	4.85383	1.21101e-06	1.64039e-05
				ENSG00000139636	244.133	-0.955335	0.19685	-4.85312	1.21536e-06	1.64455e-05
				ENSG00000186889	47.2742	2.15136	0.44357	4.8501	1.23399e-06	1.66801e-05
				ENSG00000133812	1844.49	-0.402813	0.0830658	-4.84932	1.23883e-06	1.6728e-05
				ENSG00000198301	2190.12	0.379204	0.0782008	4.84911	1.24016e-06	1.67286e-05
				ENSG00000197961	1500.47	0.439548	0.0908373	4.83884	1.30596e-06	1.75978e-05
				ENSG00000144485	543.645	0.727429	0.150358	4.83798	1.31166e-06	1.76562e-05
				ENSG00000160445	854.707	-0.55001	0.113719	-4.83658	1.32093e-06	1.77625e-05
				ENSG00000137364	1559.39	0.414696	0.085747	4.83627	1.32298e-06	1.77716e-05
				ENSG00000068308	1267.18	-0.45308	0.0937597	-4.83235	1.3493e-06	1.81063e-05
				ENSG00000170191	1111.86	0.474796	0.0982625	4.83191	1.35229e-06	1.81277e-05
				ENSG00000100401	2144.57	-0.379523	0.0785607	-4.83096	1.35876e-06	1.81956e-05
				ENSG00000139697	3319.51	-0.340332	0.0704571	-4.83035	1.36294e-06	1.82327e-05
				ENSG00000151247	811.741	0.537854	0.111409	4.82774	1.38091e-06	1.8454e-05
				ENSG00000114650	2271.52	-0.372496	0.0771667	-4.82716	1.38495e-06	1.84889e-05
				ENSG00000132471	2100.08	-0.421561	0.0873435	-4.82647	1.38973e-06	1.85336e-05
				ENSG00000107984	1780.47	0.438609	0.0908841	4.82602	1.39286e-06	1.85562e-05
				ENSG00000197124	164.048	1.11407	0.231043	4.82193	1.42177e-06	1.89137e-05
				ENSG00000164741	4995.85	-0.329906	0.0684221	-4.82164	1.42385e-06	1.89137e-05
				ENSG00000007392	971.585	-0.503368	0.104399	-4.8216	1.42408e-06	1.89137e-05
				ENSG00000186812	442.487	0.699353	0.145082	4.82038	1.43284e-06	1.90105e-05
				ENSG00000131051	15320.1	-0.287421	0.0596349	-4.81968	1.4379e-06	1.9058e-05
				ENSG00000162980	4687.33	0.306122	0.0635248	4.81894	1.44325e-06	1.91094e-05
				ENSG00000158417	10632.3	0.267507	0.0555513	4.81549	1.46836e-06	1.94219e-05
				ENSG00000119878	616.738	-0.62472	0.129748	-4.81487	1.47296e-06	1.9463e-05
				ENSG00000163596	277.209	0.849091	0.176366	4.81435	1.47677e-06	1.94934e-05
				ENSG00000136603	696.905	0.560299	0.11647	4.81068	1.50419e-06	1.98351e-05
				ENSG00000197557	297.554	0.823759	0.171311	4.80857	1.52017e-06	2.00254e-05
				ENSG00000083635	488.169	0.653182	0.135879	4.80709	1.53144e-06	2.01533e-05
				ENSG00000174136	532.226	0.646258	0.134553	4.80299	1.56314e-06	2.05496e-05
				ENSG00000167074	467.643	0.671045	0.13975	4.80175	1.57285e-06	2.06562e-05
				ENSG00000164576	886.384	-0.512053	0.106697	-4.79914	1.59352e-06	2.09064e-05
				ENSG00000113569	2988.34	0.337273	0.0702947	4.79799	1.60265e-06	2.1005e-05
				ENSG00000123843	1657.55	-0.414009	0.0863013	-4.79725	1.60855e-06	2.10609e-05
				ENSG00000110092	13564.9	0.320111	0.0667323	4.79694	1.61104e-06	2.10722e-05
				ENSG00000236296	87.3771	1.51129	0.315198	4.79473	1.62892e-06	2.12846e-05
				ENSG00000082781	3953.41	-0.318565	0.0664488	-4.79414	1.63371e-06	2.13256e-05
				ENSG00000169714	8212.1	0.273608	0.0570877	4.79277	1.64494e-06	2.14506e-05
				ENSG00000054793	4265.98	-0.308504	0.0643883	-4.7913	1.65704e-06	2.15819e-05
				ENSG00000140988	2616.82	-0.429631	0.0896719	-4.79114	1.65835e-06	2.15819e-05
				ENSG00000149218	1426.78	0.433927	0.0905893	4.79004	1.66744e-06	2.16784e-05
				ENSG00000170385	2224.9	0.479189	0.100069	4.78858	1.67962e-06	2.18148e-05
				ENSG00000124942	26580.6	-0.288669	0.0603155	-4.78598	1.70156e-06	2.20659e-05
				ENSG00000117724	6911.89	-0.326848	0.0682941	-4.78588	1.70236e-06	2.20659e-05
				ENSG00000107185	1514.76	-0.415669	0.0869614	-4.77993	1.75357e-06	2.27069e-05
				ENSG00000196141	12201.4	-0.268679	0.0562413	-4.77726	1.77704e-06	2.29878e-05
				ENSG00000088305	643.298	0.633224	0.132607	4.77519	1.79541e-06	2.32023e-05
				ENSG00000271430	431.526	-0.731765	0.153299	-4.77344	1.81108e-06	2.33813e-05
				ENSG00000134278	1340.33	0.432381	0.0905921	4.77284	1.8165e-06	2.34279e-05
				ENSG00000171858	6472.62	-0.312108	0.0654279	-4.77026	1.8399e-06	2.36892e-05
				ENSG00000139112	506.146	-0.662221	0.138824	-4.7702	1.84042e-06	2.36892e-05
				ENSG00000115392	977.045	-0.516248	0.108271	-4.76809	1.85978e-06	2.39147e-05
				ENSG00000152078	1067.08	-0.51917	0.108901	-4.76735	1.86666e-06	2.39792e-05
				ENSG00000138750	1413.63	0.426944	0.0895944	4.76529	1.88579e-06	2.42009e-05
				ENSG00000173531	935.311	-0.522046	0.109591	-4.7636	1.90172e-06	2.43812e-05
				ENSG00000141232	2185.93	-0.401349	0.0842574	-4.76336	1.90392e-06	2.43852e-05
				ENSG00000029993	1680.75	0.397729	0.083503	4.76305	1.90688e-06	2.4399e-05
				ENSG00000182162	462.193	0.679319	0.14275	4.75881	1.94741e-06	2.4893e-05
				ENSG00000128578	347.97	0.751745	0.158104	4.75476	1.98678e-06	2.53712e-05
				ENSG00000174749	622.605	0.586324	0.123367	4.75269	2.00731e-06	2.56081e-05
				ENSG00000134313	4178.7	-0.331366	0.0697686	-4.7495	2.03924e-06	2.59898e-05
				ENSG00000119335	8339.3	0.288489	0.0607673	4.74743	2.06018e-06	2.62307e-05
				ENSG00000197081	25793.6	-0.271902	0.0572921	-4.74588	2.07599e-06	2.64061e-05
				ENSG00000198805	1321.03	0.437972	0.0923034	4.74492	2.08589e-06	2.6506e-05
				ENSG00000048649	3100.86	-0.346017	0.0729285	-4.74461	2.08913e-06	2.6521e-05
				ENSG00000119862	1087.38	0.476525	0.100441	4.7443	2.09225e-06	2.65263e-05
				ENSG00000124279	411.091	0.699629	0.147471	4.74417	2.09364e-06	2.65263e-05
				ENSG00000109576	462.099	0.668601	0.14102	4.74117	2.12492e-06	2.68962e-05
				ENSG00000198855	146.801	1.14323	0.241183	4.7401	2.13609e-06	2.70112e-05
				ENSG00000174206	286.797	0.818301	0.172798	4.7356	2.1841e-06	2.75913e-05
				ENSG00000109814	11540.8	0.334024	0.0705438	4.73499	2.19064e-06	2.7647e-05
				ENSG00000100578	869.468	-0.521487	0.110143	-4.73464	2.19446e-06	2.76682e-05
				ENSG00000197771	2752.51	0.341029	0.0720412	4.73381	2.2034e-06	2.77538e-05
				ENSG00000105355	2320.37	-0.464766	0.0982891	-4.72856	2.26117e-06	2.84538e-05
				ENSG00000114988	1308.6	-0.444088	0.0939213	-4.72829	2.26415e-06	2.84636e-05
				ENSG00000176095	1120.17	-0.462324	0.0977964	-4.72741	2.274e-06	2.85596e-05
				ENSG00000260249	44.2119	2.15508	0.455971	4.72636	2.2858e-06	2.868e-05
				ENSG00000143751	833.674	0.538512	0.113953	4.72575	2.29263e-06	2.87379e-05
				ENSG00000145216	1901.89	0.413316	0.0874751	4.72496	2.30164e-06	2.88229e-05
				ENSG00000156642	2438.88	-0.3545	0.0750497	-4.72354	2.31774e-06	2.89965e-05
				ENSG00000108175	2008.99	-0.411184	0.087067	-4.72261	2.32833e-06	2.91007e-05
				ENSG00000128050	10305.5	0.285524	0.0604624	4.72234	2.33143e-06	2.91113e-05
				ENSG00000129167	66.918	1.7331	0.367102	4.72102	2.3466e-06	2.92725e-05
				ENSG00000069248	1610.71	-0.403543	0.085501	-4.71974	2.36144e-06	2.94293e-05
				ENSG00000111860	170.245	1.04954	0.222508	4.71688	2.39487e-06	2.98007e-05
				ENSG00000155906	1542.02	-0.42628	0.0903775	-4.71666	2.3975e-06	2.98007e-05
				ENSG00000173230	9422.52	-0.323482	0.0685836	-4.7166	2.39815e-06	2.98007e-05
				ENSG00000213719	14912.2	-0.287212	0.060958	-4.71164	2.45732e-06	3.05066e-05
				ENSG00000197157	7522.64	-0.271728	0.0577013	-4.70921	2.4868e-06	3.08429e-05
				ENSG00000034713	1504.89	-0.408024	0.0867093	-4.70565	2.53053e-06	3.13344e-05
				ENSG00000161013	3500.67	-0.343478	0.0729935	-4.70559	2.53127e-06	3.13344e-05
				ENSG00000173212	82.5382	-1.54892	0.329245	-4.70446	2.54538e-06	3.1479e-05
				ENSG00000066654	3707.92	0.319214	0.0678683	4.70343	2.55827e-06	3.16082e-05
				ENSG00000117616	674.41	-0.598228	0.127226	-4.7021	2.57495e-06	3.1769e-05
				ENSG00000105443	590.734	-0.594773	0.126494	-4.702	2.5762e-06	3.1769e-05
				ENSG00000111269	1333.44	-0.444802	0.0946497	-4.69945	2.60863e-06	3.21383e-05
				ENSG00000174444	14822.1	-0.249551	0.0531329	-4.69673	2.6436e-06	3.25381e-05
				ENSG00000160305	1591.75	-0.402279	0.0856659	-4.69591	2.65424e-06	3.26381e-05
				ENSG00000168575	2763.56	0.35103	0.0747558	4.69569	2.65712e-06	3.26424e-05
				ENSG00000169607	777.417	-0.532841	0.11359	-4.69094	2.71955e-06	3.33777e-05
				ENSG00000164406	400.68	0.709234	0.151293	4.68783	2.76122e-06	3.3857e-05
				ENSG00000129007	190.355	0.995251	0.212455	4.68453	2.80607e-06	3.43743e-05
				ENSG00000197746	15918.7	-0.282398	0.0602947	-4.68362	2.81849e-06	3.44871e-05
				ENSG00000184489	344.413	0.786043	0.167833	4.68347	2.82061e-06	3.44871e-05
				ENSG00000178971	451.056	-0.679376	0.14509	-4.68244	2.83486e-06	3.46286e-05
				ENSG00000121057	5152.91	0.305058	0.0651522	4.68224	2.83762e-06	3.46297e-05
				ENSG00000103657	2053.49	-0.368795	0.0787791	-4.68138	2.84943e-06	3.47411e-05
				ENSG00000109756	1700.83	-0.397852	0.0851062	-4.67477	2.94285e-06	3.58463e-05
				ENSG00000162222	356.275	-0.777464	0.166331	-4.67419	2.95116e-06	3.59137e-05
				ENSG00000072682	1519.07	-0.406538	0.0869958	-4.67307	2.96725e-06	3.60755e-05
				ENSG00000153714	211.882	-0.948406	0.202986	-4.67228	2.9788e-06	3.61819e-05
				ENSG00000101076	11053.8	0.274662	0.0588368	4.6682	3.03845e-06	3.6869e-05
				ENSG00000101557	4071.8	0.312047	0.0668477	4.66803	3.04107e-06	3.6869e-05
				ENSG00000108176	214.184	-0.959579	0.205767	-4.66342	3.10995e-06	3.76688e-05
				ENSG00000149474	924.754	0.494549	0.10606	4.6629	3.11779e-06	3.77284e-05
				ENSG00000111653	245.086	-0.878415	0.188464	-4.66091	3.14817e-06	3.80605e-05
				ENSG00000137962	3247.04	-0.396882	0.0851861	-4.659	3.17749e-06	3.83791e-05
				ENSG00000214078	5702.61	-0.294257	0.0631806	-4.6574	3.20235e-06	3.86433e-05
				ENSG00000137312	2212.19	-0.360643	0.0774429	-4.65689	3.21019e-06	3.87018e-05
				ENSG00000112186	2539.59	-0.375569	0.0806645	-4.65594	3.22504e-06	3.88446e-05
				ENSG00000174327	646.35	0.564016	0.121165	4.65494	3.24069e-06	3.89968e-05
				ENSG00000196576	5375.58	-0.340133	0.0731174	-4.65188	3.2893e-06	3.9545e-05
				ENSG00000019995	1361.7	-0.437403	0.0940844	-4.64905	3.33466e-06	4.0053e-05
				ENSG00000092201	12387.4	0.261522	0.0562648	4.64807	3.3506e-06	4.02072e-05
				ENSG00000139629	311.862	0.802037	0.172582	4.64727	3.36359e-06	4.03257e-05
				ENSG00000164684	3718.22	-0.338636	0.072877	-4.64668	3.37324e-06	4.04039e-05
				ENSG00000110172	1385.62	-0.424873	0.0914484	-4.64605	3.38359e-06	4.04904e-05
				ENSG00000105639	425.664	-0.712503	0.153382	-4.64527	3.39627e-06	4.06046e-05
				ENSG00000105976	6373.16	-0.289934	0.0624362	-4.64368	3.42258e-06	4.08591e-05
				ENSG00000138433	1414.86	-0.449912	0.0968885	-4.6436	3.42387e-06	4.08591e-05
				ENSG00000119812	1833.67	0.395529	0.0851923	4.64278	3.43757e-06	4.09847e-05
				ENSG00000179023	241.299	0.869498	0.187314	4.64193	3.45176e-06	4.1116e-05
				ENSG00000176208	790.694	0.534481	0.11517	4.64081	3.47045e-06	4.13006e-05
				ENSG00000119929	417.91	0.682902	0.14717	4.64021	3.4805e-06	4.13822e-05
				ENSG00000134058	845.365	-0.504791	0.108821	-4.63874	3.50532e-06	4.16389e-05
				ENSG00000005339	3406.19	-0.336263	0.072495	-4.63844	3.51054e-06	4.16627e-05
				ENSG00000154930	2025.65	0.389835	0.0840631	4.63742	3.52793e-06	4.18195e-05
				ENSG00000167615	1762.97	-0.387617	0.083587	-4.63728	3.53022e-06	4.18195e-05
				ENSG00000165443	5355	0.285843	0.061646	4.63684	3.53769e-06	4.18697e-05
				ENSG00000169139	1787.55	0.392473	0.0847179	4.6327	3.60923e-06	4.26774e-05
				ENSG00000186017	400.096	0.706288	0.152517	4.63087	3.64137e-06	4.3018e-05
				ENSG00000120053	2101.43	-0.393721	0.0850857	-4.62734	3.70391e-06	4.37169e-05
				ENSG00000017797	1775.06	-0.380472	0.0822544	-4.62556	3.73591e-06	4.40296e-05
				ENSG00000116127	1836.91	0.376566	0.0814112	4.62549	3.7372e-06	4.40296e-05
				ENSG00000124067	1814.56	-0.380541	0.0823901	-4.61877	3.86024e-06	4.54221e-05
				ENSG00000115368	2861.16	0.359268	0.0777862	4.61865	3.86242e-06	4.54221e-05
				ENSG00000196421	602.896	0.572728	0.124022	4.61796	3.87524e-06	4.55314e-05
				ENSG00000176102	2011.37	0.382377	0.0828415	4.61577	3.91639e-06	4.59732e-05
				ENSG00000197181	82.3274	-1.54594	0.335082	-4.61361	3.95731e-06	4.641e-05
				ENSG00000134758	956.348	0.473161	0.102562	4.61343	3.96078e-06	4.641e-05
				ENSG00000270069	77.464	1.58433	0.34364	4.61044	4.01823e-06	4.70405e-05
				ENSG00000104738	5743.29	0.291398	0.0632238	4.609	4.04611e-06	4.73241e-05
				ENSG00000128266	1269.15	0.430738	0.0935999	4.60191	4.18632e-06	4.89198e-05
				ENSG00000107815	1093.29	0.460833	0.100187	4.59972	4.23069e-06	4.93937e-05
				ENSG00000196233	3450.42	-0.32952	0.0716525	-4.59886	4.2481e-06	4.95523e-05
				ENSG00000113240	759.744	0.530229	0.115377	4.59562	4.31468e-06	5.02836e-05
				ENSG00000035499	1529.04	-0.423097	0.0920978	-4.594	4.34833e-06	5.063e-05
				ENSG00000255103	1309.67	-0.420683	0.0916848	-4.58836	4.46732e-06	5.19687e-05
				ENSG00000145332	852.805	0.503029	0.109655	4.58737	4.48862e-06	5.21035e-05
				ENSG00000244062	221.302	0.927755	0.202248	4.58723	4.49172e-06	5.21035e-05
				ENSG00000066027	1354.66	-0.430921	0.0939406	-4.58716	4.49311e-06	5.21035e-05
				ENSG00000106069	1455.76	-0.431133	0.0939888	-4.58707	4.49501e-06	5.21035e-05
				ENSG00000088854	1958.96	-0.378881	0.0826379	-4.58483	4.5435e-06	5.26184e-05
				ENSG00000101452	808.944	0.502499	0.109624	4.58382	4.56547e-06	5.28255e-05
				ENSG00000145555	3026.16	0.35133	0.0767335	4.57857	4.68169e-06	5.41218e-05
				ENSG00000123358	251.567	0.91605	0.200127	4.57734	4.70929e-06	5.438e-05
				ENSG00000100991	5056.79	-0.326947	0.0714295	-4.5772	4.71243e-06	5.438e-05
				ENSG00000134852	1954.75	0.363199	0.0793975	4.57444	4.7749e-06	5.50518e-05
				ENSG00000197024	509.466	0.608242	0.132977	4.57403	4.78433e-06	5.51114e-05
				ENSG00000196756	363.613	0.7085	0.155036	4.5699	4.87947e-06	5.61574e-05
				ENSG00000091651	733.705	0.525876	0.115187	4.5654	4.98531e-06	5.73244e-05
				ENSG00000103502	961.491	-0.475973	0.104274	-4.56463	5.00365e-06	5.74842e-05
				ENSG00000167658	61358.6	-0.241529	0.0529515	-4.56133	5.08295e-06	5.83434e-05
				ENSG00000132793	677.085	-0.557235	0.122173	-4.56103	5.09032e-06	5.83763e-05
				ENSG00000100029	1985.8	0.398395	0.0873829	4.55919	5.13522e-06	5.8839e-05
				ENSG00000175899	193591	-0.310886	0.0682095	-4.55781	5.16899e-06	5.91735e-05
				ENSG00000104228	833.293	0.493486	0.108357	4.55426	5.25699e-06	6.01277e-05
				ENSG00000184384	1393.9	-0.417372	0.0916512	-4.55392	5.26557e-06	6.01726e-05
				ENSG00000075131	325.735	0.784652	0.172346	4.55279	5.29402e-06	6.04444e-05
				ENSG00000168646	3716.45	0.321655	0.0706564	4.55238	5.30419e-06	6.0507e-05
				ENSG00000131263	2246.31	0.346811	0.0762332	4.54935	5.38127e-06	6.13323e-05
				ENSG00000170471	4885.84	-0.315459	0.0693977	-4.54567	5.47608e-06	6.23579e-05
				ENSG00000133858	2014.87	-0.379793	0.0836431	-4.54064	5.60828e-06	6.38072e-05
				ENSG00000074211	168.014	-1.12942	0.248761	-4.54019	5.62044e-06	6.38559e-05
				ENSG00000123737	1181.48	0.431256	0.0949881	4.54011	5.62244e-06	6.38559e-05
				ENSG00000168813	1610.5	0.401865	0.0885939	4.53604	5.73214e-06	6.50447e-05
				ENSG00000100522	3519.07	0.309838	0.0683211	4.53503	5.75957e-06	6.52984e-05
				ENSG00000118523	9758.39	-0.284805	0.0628038	-4.53484	5.76459e-06	6.52984e-05
				ENSG00000115966	3738.8	-0.314194	0.06931	-4.53316	5.81072e-06	6.57633e-05
				ENSG00000172159	983.562	0.458669	0.101229	4.53101	5.87012e-06	6.63776e-05
				ENSG00000164219	718.791	0.53235	0.117504	4.53049	5.88475e-06	6.64848e-05
				ENSG00000179918	8252.03	-0.25821	0.0569974	-4.53021	5.89257e-06	6.65151e-05
				ENSG00000104904	5528.54	-0.301944	0.0666914	-4.52748	5.96912e-06	6.73205e-05
				ENSG00000112394	1084.07	-0.458363	0.101264	-4.52642	5.99901e-06	6.75986e-05
				ENSG00000106665	970.764	-0.470961	0.104145	-4.52216	6.12109e-06	6.89142e-05
				ENSG00000197302	1006.01	0.487522	0.107968	4.51544	6.31854e-06	7.10753e-05
				ENSG00000146457	3290.74	0.31023	0.068795	4.50949	6.49846e-06	7.30357e-05
				ENSG00000181619	127.013	1.2298	0.272901	4.50638	6.59416e-06	7.40469e-05
				ENSG00000132382	1647.22	0.391162	0.0868496	4.5039	6.67183e-06	7.48541e-05
				ENSG00000166987	875.225	-0.501387	0.111335	-4.5034	6.68737e-06	7.49095e-05
				ENSG00000008294	4450.31	-0.286553	0.0636308	-4.50337	6.68835e-06	7.49095e-05
				ENSG00000170144	7959.44	0.25826	0.0573735	4.50139	6.7512e-06	7.5548e-05
				ENSG00000182670	10796	-0.250499	0.0556556	-4.50087	6.76761e-06	7.56125e-05
				ENSG00000163006	649.236	0.549275	0.12204	4.50079	6.77019e-06	7.56125e-05
				ENSG00000108773	1264.72	-0.44011	0.097788	-4.50065	6.7745e-06	7.56125e-05
				ENSG00000205208	535.604	0.603639	0.134174	4.49893	6.82976e-06	7.61636e-05
				ENSG00000153575	725.592	0.527139	0.117199	4.49783	6.86522e-06	7.64931e-05
				ENSG00000134324	1982.68	0.381631	0.0848731	4.49649	6.90854e-06	7.69095e-05
				ENSG00000115762	5228.95	-0.311483	0.0693067	-4.49427	6.98082e-06	7.76473e-05
				ENSG00000128923	1387.22	-0.417082	0.0928435	-4.49231	7.04551e-06	7.82996e-05
				ENSG00000123405	362.593	0.716198	0.159463	4.49133	7.0781e-06	7.85942e-05
				ENSG00000161217	2231.11	0.367505	0.0818483	4.49008	7.1198e-06	7.89895e-05
				ENSG00000242013	815.254	-0.509063	0.113409	-4.48874	7.16466e-06	7.94191e-05
				ENSG00000197498	1246.01	0.42539	0.0947808	4.48814	7.18477e-06	7.95738e-05
				ENSG00000154127	1770.78	-0.460733	0.102673	-4.48738	7.21033e-06	7.97885e-05
				ENSG00000165891	557.68	0.576122	0.128461	4.48481	7.29788e-06	8.06883e-05
				ENSG00000167034	374.447	0.761191	0.169765	4.48379	7.33273e-06	8.10044e-05
				ENSG00000150054	975.068	0.464345	0.10358	4.48296	7.36159e-06	8.12539e-05
				ENSG00000112365	655.392	0.535897	0.119581	4.48144	7.41423e-06	8.17651e-05
				ENSG00000168566	1834.77	-0.375937	0.0839305	-4.47914	7.49429e-06	8.25776e-05
				ENSG00000136485	8672	-0.277303	0.061925	-4.47804	7.53307e-06	8.29343e-05
				ENSG00000151014	173.419	0.981119	0.219291	4.47404	7.67559e-06	8.44315e-05
				ENSG00000100815	2119.46	-0.374251	0.0836743	-4.47271	7.7236e-06	8.48874e-05
				ENSG00000120733	3769.46	-0.297113	0.0664499	-4.47123	7.77703e-06	8.54021e-05
				ENSG00000151292	1381.93	-0.401504	0.089831	-4.46955	7.83841e-06	8.60031e-05
				ENSG00000117650	767.648	-0.504379	0.112859	-4.46909	7.8552e-06	8.61143e-05
				ENSG00000130827	441.034	-0.648119	0.145064	-4.46781	7.9026e-06	8.65606e-05
				ENSG00000114767	448.705	0.64263	0.143894	4.466	7.96961e-06	8.72055e-05
				ENSG00000152926	2591.62	-0.362329	0.0811332	-4.46585	7.97497e-06	8.72055e-05
				ENSG00000169375	2918.88	-0.320737	0.0718336	-4.465	8.00705e-06	8.74824e-05
				ENSG00000182704	1101.23	0.459719	0.103007	4.46298	8.08259e-06	8.82332e-05
				ENSG00000184083	307.907	0.759707	0.170285	4.46139	8.14281e-06	8.88156e-05
				ENSG00000163399	34476.7	-0.232297	0.0520751	-4.46081	8.16517e-06	8.89845e-05
				ENSG00000175556	401.33	0.674867	0.151463	4.45565	8.36412e-06	9.1076e-05
				ENSG00000049130	546.17	0.647766	0.145479	4.45265	8.48152e-06	9.22766e-05
				ENSG00000210176	40.4672	-2.21128	0.496747	-4.45153	8.52598e-06	9.26824e-05
				ENSG00000170653	1173.61	-0.442103	0.099349	-4.45	8.58711e-06	9.32686e-05
				ENSG00000189221	2169.06	-0.378331	0.0850274	-4.44952	8.60632e-06	9.33988e-05
				ENSG00000173812	7539.39	-0.257357	0.0578617	-4.4478	8.67561e-06	9.40718e-05
				ENSG00000198836	4272.59	0.287086	0.0645486	4.4476	8.6834e-06	9.40775e-05
				ENSG00000115816	3989.48	0.310692	0.0700054	4.43812	9.07492e-06	9.8237e-05
				ENSG00000237172	166.07	1.02282	0.230595	4.43556	9.18347e-06	9.93289e-05
				ENSG00000168827	1972.75	0.351012	0.0791411	4.43527	9.19575e-06	9.93786e-05
				ENSG00000101224	1359.36	-0.407648	0.0919336	-4.43415	9.24348e-06	9.97649e-05
				ENSG00000141664	1507.37	0.416412	0.0939117	4.43407	9.24692e-06	9.97649e-05
				ENSG00000197989	297.298	0.799034	0.180231	4.43339	9.27634e-06	9.9999e-05
				ENSG00000162923	4813.13	-0.283401	0.0639407	-4.43225	9.32544e-06	0.000100445
				ENSG00000177889	3041.29	0.314244	0.0709163	4.4312	9.37099e-06	0.000100851
				ENSG00000119938	435.382	0.646613	0.145989	4.42919	9.45876e-06	0.000101711
				ENSG00000144824	1507.46	-0.406581	0.0918121	-4.4284	9.49333e-06	0.000101998
				ENSG00000053372	1342.56	0.403119	0.0910639	4.42677	9.56536e-06	0.000102687
				ENSG00000152413	1046.03	0.466492	0.105401	4.42585	9.60614e-06	0.000103039
				ENSG00000139865	499.981	0.618049	0.139666	4.42519	9.63594e-06	0.000103273
				ENSG00000163694	939.31	-0.46126	0.10424	-4.42499	9.64488e-06	0.000103283
				ENSG00000132199	1126.21	0.446731	0.100968	4.42449	9.66698e-06	0.000103434
				ENSG00000267041	419.811	0.646251	0.146128	4.42251	9.75622e-06	0.000104303
				ENSG00000120742	4056.17	0.292279	0.0661154	4.42074	9.83653e-06	0.000105075
				ENSG00000130935	3069.36	0.330571	0.0748733	4.41507	1.00978e-05	0.000107776
				ENSG00000154380	5254.63	0.279526	0.0633288	4.41389	1.01529e-05	0.000108275
				ENSG00000142784	867.343	-0.479354	0.108619	-4.41318	1.01864e-05	0.000108543
				ENSG00000120833	121.367	1.39915	0.317054	4.41297	1.01962e-05	0.000108558
				ENSG00000173209	2373.69	-0.349957	0.079331	-4.41136	1.02724e-05	0.000109278
				ENSG00000083444	4811.71	-0.27753	0.0629151	-4.41118	1.02807e-05	0.000109278
				ENSG00000105289	236.161	0.844561	0.191533	4.40948	1.03618e-05	0.00011005
				ENSG00000137216	1972.83	-0.382587	0.0868179	-4.40678	1.04918e-05	0.000111339
				ENSG00000155111	1520.93	-0.407554	0.0924919	-4.40638	1.05114e-05	0.000111455
				ENSG00000144815	736.836	0.500225	0.113531	4.40608	1.05258e-05	0.000111517
				ENSG00000173674	1565.78	0.375318	0.0852149	4.40437	1.06091e-05	0.000112307
				ENSG00000119547	1136.45	-0.429053	0.0974329	-4.40358	1.06479e-05	0.000112589
				ENSG00000152931	389.66	-0.686963	0.156005	-4.40347	1.06531e-05	0.000112589
				ENSG00000180771	534.681	0.585508	0.133098	4.39907	1.08715e-05	0.000114803
				ENSG00000204267	379.847	0.675464	0.153698	4.39476	1.10896e-05	0.000117011
				ENSG00000272579	68.6702	1.55545	0.354048	4.39333	1.11626e-05	0.000117685
				ENSG00000144285	2502.26	0.422997	0.0963105	4.39201	1.12307e-05	0.000118306
				ENSG00000124164	5354.48	0.270002	0.0614914	4.39089	1.12886e-05	0.00011882
				ENSG00000112640	2699.6	-0.324839	0.0740286	-4.38802	1.14386e-05	0.000120301
				ENSG00000109220	274.609	-0.800846	0.182555	-4.38688	1.14987e-05	0.000120834
				ENSG00000124160	2119.41	0.339361	0.0773897	4.38509	1.15938e-05	0.000121735
				ENSG00000138867	3052.32	-0.32291	0.0736973	-4.38157	1.17828e-05	0.00012362
				ENSG00000078140	3927.04	0.296977	0.0677923	4.38068	1.18308e-05	0.000123973
				ENSG00000120071	2325.9	-0.370677	0.084618	-4.38059	1.18357e-05	0.000123973
				ENSG00000063978	2287.62	0.335995	0.076708	4.38018	1.18583e-05	0.000124109
				ENSG00000172432	900.842	-0.46327	0.105797	-4.37885	1.19306e-05	0.000124765
				ENSG00000171793	1412.55	0.403274	0.0921188	4.37775	1.19909e-05	0.000125294
				ENSG00000064115	2195.68	-0.350004	0.0799571	-4.3774	1.20103e-05	0.000125396
				ENSG00000072121	1145.45	-0.444155	0.101486	-4.37652	1.2059e-05	0.000125802
				ENSG00000121879	1018.75	-0.446104	0.101946	-4.37589	1.20936e-05	0.000126062
				ENSG00000088179	1371.91	0.394819	0.090253	4.37459	1.21663e-05	0.000126718
				ENSG00000115540	1404.94	0.3977	0.090977	4.37143	1.23435e-05	0.000128386
				ENSG00000247596	338.499	-0.70996	0.162411	-4.37138	1.23464e-05	0.000128386
				ENSG00000198561	15103.1	-0.243937	0.0558076	-4.37104	1.23658e-05	0.000128485
				ENSG00000026950	257.905	-0.869023	0.198883	-4.36953	1.24515e-05	0.000129272
				ENSG00000090920	185.164	-0.968634	0.221894	-4.36529	1.26952e-05	0.000131696
				ENSG00000137076	6575.32	-0.287906	0.0659597	-4.36488	1.27192e-05	0.000131824
				ENSG00000112941	960.51	0.476787	0.109236	4.36473	1.27279e-05	0.000131824
				ENSG00000213588	517.402	0.588523	0.134844	4.36447	1.27432e-05	0.000131877
				ENSG00000125817	1452.95	0.38725	0.0887677	4.36252	1.28575e-05	0.000132953
				ENSG00000129493	2073.79	-0.360152	0.0825854	-4.36096	1.29494e-05	0.000133796
				ENSG00000165113	216.991	-0.909271	0.208589	-4.35915	1.30566e-05	0.000134797
				ENSG00000105701	1774.23	-0.361103	0.0828529	-4.35836	1.31042e-05	0.000135181
				ENSG00000187699	237.867	0.882098	0.202408	4.35802	1.31247e-05	0.000135284
				ENSG00000136068	26246.9	-0.242873	0.055738	-4.3574	1.31615e-05	0.000135555
				ENSG00000075413	1984.66	-0.371486	0.0853147	-4.3543	1.3349e-05	0.000137377
				ENSG00000146143	714.277	-0.508825	0.116875	-4.35359	1.33928e-05	0.0001377
				ENSG00000198830	943.193	0.464419	0.106679	4.35343	1.34024e-05	0.0001377
				ENSG00000086015	2236.37	-0.33223	0.0763174	-4.35327	1.34123e-05	0.0001377
				ENSG00000072364	5772.65	-0.289724	0.0665666	-4.35239	1.34664e-05	0.000138145
				ENSG00000180346	474.875	0.607927	0.139686	4.35209	1.34847e-05	0.000138224
				ENSG00000100227	2137.06	-0.339238	0.0779925	-4.34963	1.3637e-05	0.000139674
				ENSG00000185127	2709.69	0.312433	0.0718559	4.34804	1.37358e-05	0.000140574
				ENSG00000174233	958.873	-0.45378	0.104384	-4.34723	1.37865e-05	0.000140957
				ENSG00000168918	2012.37	-0.404353	0.0930167	-4.3471	1.3795e-05	0.000140957
				ENSG00000066926	923.477	0.473672	0.108978	4.34648	1.38339e-05	0.000141243
				ENSG00000107262	846.371	0.47135	0.10848	4.34505	1.39245e-05	0.000142056
				ENSG00000132680	1247.27	-0.404295	0.0930635	-4.34429	1.39727e-05	0.000142436
				ENSG00000178074	1469.9	0.385901	0.0888436	4.3436	1.40169e-05	0.000142773
				ENSG00000049883	300.39	0.735668	0.169456	4.34134	1.41614e-05	0.000144133
				ENSG00000255717	1927.81	0.345184	0.079586	4.33724	1.44281e-05	0.000146707
				ENSG00000159579	3544.39	-0.290946	0.0670829	-4.33711	1.44371e-05	0.000146707
				ENSG00000174013	845.313	0.472411	0.108957	4.33577	1.45251e-05	0.000147485
				ENSG00000140332	808.479	-0.507495	0.117089	-4.33427	1.46243e-05	0.000148377
				ENSG00000186767	443.243	0.613649	0.14159	4.33398	1.46441e-05	0.00014846
				ENSG00000111300	2010.25	0.33951	0.0783596	4.33272	1.47279e-05	0.000149194
				ENSG00000132467	1211.43	0.414105	0.0955974	4.33176	1.47923e-05	0.000149729
				ENSG00000148019	2021.32	0.347227	0.0801809	4.33054	1.48742e-05	0.00015044
				ENSG00000117569	666.879	0.57338	0.132424	4.32987	1.49199e-05	0.000150785
				ENSG00000100241	1952.39	-0.345479	0.0798222	-4.32811	1.50395e-05	0.000151874
				ENSG00000182141	446.518	0.648805	0.149961	4.32649	1.51503e-05	0.000152873
				ENSG00000109184	1777.65	0.361869	0.0836988	4.32346	1.53599e-05	0.000154868
				ENSG00000166199	416.663	0.650906	0.150566	4.32305	1.53888e-05	0.000155039
				ENSG00000213923	2109.88	-0.33847	0.0783126	-4.32204	1.54595e-05	0.00015563
				ENSG00000131482	530.503	-2.09386	0.484651	-4.32034	1.55789e-05	0.00015671
				ENSG00000165959	1351.17	-0.464013	0.107444	-4.31865	1.56987e-05	0.000157792
				ENSG00000115364	3638.86	0.286145	0.0662705	4.31784	1.57563e-05	0.000158132
				ENSG00000168806	298.074	0.762442	0.17658	4.31783	1.57569e-05	0.000158132
				ENSG00000125944	8697.79	0.2773	0.0642252	4.31762	1.57721e-05	0.000158161
				ENSG00000081913	2543.68	-0.336957	0.0780857	-4.31522	1.59447e-05	0.000159768
				ENSG00000179981	398.447	-0.653726	0.151595	-4.31231	1.61556e-05	0.000161756
				ENSG00000196712	4566.76	-0.286091	0.0663463	-4.31209	1.61721e-05	0.000161796
				ENSG00000152455	846.926	0.483834	0.112214	4.31172	1.61988e-05	0.000161938
				ENSG00000187522	856.92	0.471288	0.109309	4.31151	1.6214e-05	0.000161965
				ENSG00000112183	384.657	-0.683529	0.158581	-4.31028	1.63051e-05	0.000162749
				ENSG00000143942	152.808	1.00366	0.233188	4.3041	1.67664e-05	0.000167224
				ENSG00000163482	825.075	-0.472857	0.109974	-4.29973	1.71003e-05	0.000170423
				ENSG00000132640	2701.82	0.309192	0.0719254	4.29879	1.71731e-05	0.000171017
				ENSG00000119048	1396.7	-0.391802	0.0911516	-4.29836	1.72069e-05	0.000171222
				ENSG00000259820	117.834	1.18352	0.275416	4.29719	1.72975e-05	0.000171991
				ENSG00000154642	481.25	0.59951	0.139574	4.29528	1.74469e-05	0.000173344
				ENSG00000225190	379.388	-0.669917	0.155999	-4.29436	1.75201e-05	0.000173859
				ENSG00000071894	2264.91	-0.329841	0.0768093	-4.29429	1.75256e-05	0.000173859
				ENSG00000089737	4338.19	0.293429	0.068341	4.2936	1.758e-05	0.000174264
				ENSG00000170515	3174.26	0.310855	0.0724067	4.29318	1.76134e-05	0.000174377
				ENSG00000175592	232.795	0.820916	0.191217	4.29312	1.76183e-05	0.000174377
				ENSG00000106211	809.753	-0.480596	0.111992	-4.29135	1.77586e-05	0.000175631
				ENSG00000135002	992.894	0.433854	0.101124	4.29033	1.78409e-05	0.00017623
				ENSG00000124532	3735.37	0.282743	0.0659034	4.29026	1.78464e-05	0.00017623
				ENSG00000155093	1839.12	-0.367083	0.0855723	-4.28974	1.78884e-05	0.000176509
				ENSG00000123384	15821.2	-0.288874	0.0673839	-4.28699	1.81113e-05	0.000178573
				ENSG00000147421	733.439	-0.511854	0.119407	-4.28662	1.81414e-05	0.000178733
				ENSG00000107864	132.699	-1.12128	0.261644	-4.28551	1.82324e-05	0.000179493
				ENSG00000197085	666.047	-0.522896	0.12208	-4.28324	1.84194e-05	0.000181197
				ENSG00000153885	552.828	0.549163	0.128224	4.28283	1.84527e-05	0.000181386
				ENSG00000127418	1610.11	0.404986	0.094576	4.28213	1.85115e-05	0.000181826
				ENSG00000155592	1407.78	0.379539	0.0886583	4.28092	1.86119e-05	0.000182673
				ENSG00000162402	4726.47	-0.27222	0.0635993	-4.28024	1.86695e-05	0.0001831
				ENSG00000089154	6109.95	-0.256977	0.0600515	-4.27928	1.87497e-05	0.000183747
				ENSG00000076067	383.502	-0.76334	0.178426	-4.27819	1.88423e-05	0.000184435
				ENSG00000103174	771.617	-0.479686	0.112126	-4.27811	1.88484e-05	0.000184435
				ENSG00000196187	1155.68	-0.429501	0.100417	-4.27717	1.89284e-05	0.000185078
				ENSG00000074964	1088.93	-0.427039	0.0998495	-4.27683	1.89576e-05	0.000185223
				ENSG00000100485	1155.28	-0.41318	0.0967014	-4.27274	1.93087e-05	0.000188511
				ENSG00000132823	1287.24	-0.391084	0.0916289	-4.26813	1.97117e-05	0.0001923
				ENSG00000099901	2958.6	0.317043	0.0742867	4.26783	1.9738e-05	0.0001923
				ENSG00000166833	1350.93	-0.407981	0.0955951	-4.2678	1.97413e-05	0.0001923
				ENSG00000178974	702.572	-0.500931	0.117386	-4.26737	1.97793e-05	0.000192466
				ENSG00000159216	747.218	0.491478	0.115174	4.26727	1.97882e-05	0.000192466
				ENSG00000118620	377.871	0.66547	0.15603	4.265	1.99903e-05	0.000194286
				ENSG00000143322	2896.86	-0.318821	0.0747836	-4.26324	2.01482e-05	0.000195674
				ENSG00000111540	612.996	-0.529982	0.124336	-4.26249	2.02159e-05	0.000196184
				ENSG00000155970	261.715	0.825051	0.193585	4.26195	2.02646e-05	0.000196509
				ENSG00000115825	2461.13	0.327041	0.076742	4.26157	2.02996e-05	0.000196634
				ENSG00000164332	1210.74	0.397814	0.0933513	4.26148	2.03079e-05	0.000196634
				ENSG00000156735	1515.53	0.396893	0.0931526	4.26067	2.03817e-05	0.0001972
				ENSG00000149948	12598.6	0.235174	0.0552066	4.2599	2.04523e-05	0.000197736
				ENSG00000165813	1035.84	-0.428439	0.100637	-4.25729	2.06916e-05	0.0001999
				ENSG00000140521	985.921	-0.452615	0.106349	-4.25593	2.08184e-05	0.000200975
				ENSG00000181004	119.34	-1.19462	0.280717	-4.25561	2.08478e-05	0.000201109
				ENSG00000049449	1832.65	0.361485	0.084968	4.25436	2.09647e-05	0.000202002
				ENSG00000108654	24511.4	0.223806	0.0526071	4.25429	2.09716e-05	0.000202002
				ENSG00000076351	2400.99	0.345617	0.0812841	4.25196	2.11906e-05	0.00020396
				ENSG00000198793	3252.77	-0.293845	0.0691135	-4.25163	2.12219e-05	0.000204109
				ENSG00000128059	1539.65	0.375859	0.088417	4.25098	2.12839e-05	0.000204474
				ENSG00000076826	1106.38	-0.429065	0.100935	-4.2509	2.12914e-05	0.000204474
				ENSG00000181751	248.953	0.812015	0.191041	4.25047	2.1332e-05	0.000204594
				ENSG00000162032	168.151	-0.959516	0.225745	-4.25044	2.13356e-05	0.000204594
				ENSG00000167625	372.224	0.650741	0.153122	4.24982	2.13946e-05	0.000205007
				ENSG00000084731	916.638	-0.481428	0.113375	-4.24633	2.17303e-05	0.000208071
				ENSG00000111266	3667.43	-0.283758	0.0668482	-4.24481	2.18781e-05	0.000209331
				ENSG00000006634	697.906	0.540604	0.127404	4.24321	2.20342e-05	0.000210668
				ENSG00000180855	284.144	0.750747	0.176971	4.24221	2.21325e-05	0.000211452
				ENSG00000198862	2170.14	-0.329396	0.0776534	-4.24187	2.21663e-05	0.000211619
				ENSG00000134001	2707.18	0.322229	0.0759868	4.24059	2.22936e-05	0.000212677
				ENSG00000117614	921.419	-0.504842	0.119072	-4.23981	2.2371e-05	0.000213258
				ENSG00000169715	130.598	1.358	0.320366	4.23891	2.24603e-05	0.000213952
				ENSG00000133424	923.855	-0.450754	0.106348	-4.23847	2.25047e-05	0.000214217
				ENSG00000126953	325.568	0.706834	0.166917	4.23464	2.28918e-05	0.000217741
				ENSG00000078142	1713.84	-0.38001	0.0897907	-4.23217	2.31445e-05	0.000219983
				ENSG00000129317	1202.46	0.397641	0.0939646	4.23182	2.31806e-05	0.000220164
				ENSG00000137492	1071.22	0.414489	0.0979665	4.23093	2.32727e-05	0.000220878
				ENSG00000197712	2217.47	-0.324645	0.0767394	-4.23049	2.33185e-05	0.00022115
				ENSG00000107854	3017.78	-0.304748	0.0720706	-4.22847	2.35291e-05	0.000222983
				ENSG00000068366	15556.8	-0.240671	0.0569214	-4.22812	2.35652e-05	0.000223162
				ENSG00000104375	394.688	-0.634789	0.150163	-4.22733	2.36485e-05	0.000223787
				ENSG00000066135	1541.54	-0.401276	0.0949285	-4.22714	2.36682e-05	0.00022381
				ENSG00000155545	1355.87	0.395752	0.093627	4.2269	2.36933e-05	0.000223883
				ENSG00000111276	1815.22	-0.355923	0.0842116	-4.22653	2.37327e-05	0.000224092
				ENSG00000111880	1300.05	-0.397444	0.0941751	-4.22026	2.4402e-05	0.000230243
				ENSG00000196372	409.757	0.622402	0.147534	4.21871	2.45706e-05	0.000231391
				ENSG00000144426	1417.44	-0.419402	0.0994161	-4.21865	2.45768e-05	0.000231391
				ENSG00000106344	1661.49	0.355678	0.0843109	4.21865	2.45773e-05	0.000231391
				ENSG00000153201	9960.96	0.249454	0.0591633	4.21636	2.48281e-05	0.000233583
				ENSG00000131781	6656.97	-0.289867	0.0687888	-4.21388	2.51024e-05	0.000235992
				ENSG00000083097	1022.49	0.43943	0.1043	4.21311	2.51873e-05	0.000236618
				ENSG00000085978	1588.26	0.375769	0.0892254	4.21146	2.53728e-05	0.000238188
				ENSG00000166012	4540.12	0.267911	0.0636201	4.2111	2.54132e-05	0.000238394
				ENSG00000155100	433.371	0.600751	0.142667	4.21086	2.54395e-05	0.000238468
				ENSG00000151914	17030.1	-0.615863	0.14634	-4.20843	2.57152e-05	0.000240877
				ENSG00000011426	3194.25	-0.310917	0.0738908	-4.2078	2.5787e-05	0.000241376
				ENSG00000159388	699.133	0.513198	0.121991	4.20684	2.58965e-05	0.000242225
				ENSG00000204713	2383.23	0.313677	0.0746225	4.20352	2.62793e-05	0.000245452
				ENSG00000155130	9262.08	-0.249942	0.0594601	-4.20352	2.62795e-05	0.000245452
				ENSG00000168763	1453.03	-0.375575	0.0893855	-4.20174	2.64868e-05	0.00024721
				ENSG00000105707	1463.13	-0.37731	0.0898291	-4.2003	2.66559e-05	0.000248609
				ENSG00000100749	735.158	0.508155	0.121009	4.19929	2.67747e-05	0.000249537
				ENSG00000203879	1024.4	-0.45266	0.107825	-4.19809	2.69179e-05	0.000250691
				ENSG00000171865	884.81	0.446953	0.106537	4.19527	2.72552e-05	0.00025365
				ENSG00000162236	905.264	-0.440041	0.104915	-4.19427	2.73757e-05	0.000254588
				ENSG00000151576	1274.87	0.384138	0.0915972	4.19378	2.74347e-05	0.000254954
				ENSG00000085840	622.254	0.535697	0.127822	4.19097	2.77767e-05	0.000257946
				ENSG00000080371	2577.3	0.311085	0.0742538	4.18948	2.79589e-05	0.000259453
				ENSG00000102226	2193	-0.338411	0.0807861	-4.18898	2.80216e-05	0.000259728
				ENSG00000147872	3556.8	0.299158	0.0714164	4.18892	2.80287e-05	0.000259728
				ENSG00000135956	2998.93	-0.317917	0.0759015	-4.18855	2.80737e-05	0.000259779
				ENSG00000168916	157.337	-0.981961	0.234439	-4.18855	2.80745e-05	0.000259779
				ENSG00000080200	1107.43	0.405011	0.0967392	4.18662	2.83135e-05	0.000261803
				ENSG00000204498	245.028	-0.787782	0.188289	-4.1839	2.86553e-05	0.000264775
				ENSG00000166454	2720.6	0.299749	0.0716583	4.18303	2.87647e-05	0.000265596
				ENSG00000196136	61.7785	-1.75342	0.419298	-4.18179	2.89229e-05	0.000266866
				ENSG00000119431	442.568	-0.602103	0.143989	-4.18158	2.89492e-05	0.000266919
				ENSG00000196418	363.894	0.65907	0.157675	4.17993	2.91594e-05	0.000268665
				ENSG00000035141	3082.7	0.302761	0.0724398	4.17948	2.92171e-05	0.000269005
				ENSG00000119508	33.8552	2.23952	0.536102	4.17741	2.94843e-05	0.000271272
				ENSG00000123104	16903.3	-0.26372	0.0631434	-4.17652	2.96005e-05	0.000272148
				ENSG00000164615	622.407	-0.516006	0.123573	-4.17572	2.97042e-05	0.000272883
				ENSG00000188242	579.985	0.523895	0.125466	4.17558	2.97227e-05	0.000272883
				ENSG00000146247	4322.06	-0.289221	0.0692915	-4.17397	2.99335e-05	0.000274624
				ENSG00000197372	365.773	0.692091	0.165915	4.17135	3.028e-05	0.000277606
				ENSG00000110104	1555.6	0.372449	0.0893098	4.1703	3.04197e-05	0.000278689
				ENSG00000254087	631.157	0.524271	0.1258	4.1675	3.07959e-05	0.000281936
				ENSG00000116771	3992.36	0.279493	0.0670691	4.16724	3.08313e-05	0.000282061
				ENSG00000138448	12892	-0.284005	0.0681699	-4.16613	3.09811e-05	0.000283231
				ENSG00000198346	732.034	0.477744	0.114688	4.16561	3.10518e-05	0.000283677
				ENSG00000056277	305.541	0.697204	0.167387	4.16522	3.11058e-05	0.000283969
				ENSG00000261167	165.686	0.952775	0.229131	4.1582	3.20759e-05	0.000292619
				ENSG00000163214	1737.16	0.352696	0.0848396	4.15721	3.22158e-05	0.000293688
				ENSG00000184207	426.565	0.617397	0.148551	4.15613	3.23685e-05	0.000294872
				ENSG00000119688	752.701	-0.47917	0.115299	-4.15588	3.24039e-05	0.000294987
				ENSG00000234456	1509.59	0.364677	0.0877601	4.15538	3.2474e-05	0.000295418
				ENSG00000197102	23180.3	-0.240139	0.0577951	-4.15501	3.25267e-05	0.000295689
				ENSG00000174721	177.308	0.910661	0.21921	4.15428	3.26315e-05	0.000296434
				ENSG00000112299	472.577	-0.581114	0.139938	-4.15266	3.2863e-05	0.000298327
				ENSG00000141385	3299.11	0.294209	0.0708697	4.1514	3.3045e-05	0.000299768
				ENSG00000123094	377.146	0.637225	0.153588	4.14893	3.34027e-05	0.000302801
				ENSG00000272711	141.804	1.03553	0.249744	4.14637	3.3779e-05	0.000305998
				ENSG00000178585	1798.52	0.356236	0.0859242	4.14593	3.38431e-05	0.000306365
				ENSG00000125633	3377.12	-0.287812	0.0694248	-4.14567	3.38819e-05	0.000306454
				ENSG00000103021	67.2239	1.54379	0.372404	4.14548	3.39107e-05	0.000306454
				ENSG00000151276	3873.56	-0.287124	0.0692634	-4.14539	3.39242e-05	0.000306454
				ENSG00000115020	3185.34	-0.323723	0.0781121	-4.14434	3.40791e-05	0.00030764
				ENSG00000188206	574.919	0.568856	0.13729	4.14346	3.42101e-05	0.000308607
				ENSG00000153786	2754.78	-0.305186	0.0736788	-4.14211	3.44127e-05	0.000310218
				ENSG00000105053	618.76	-0.509901	0.123123	-4.14139	3.45206e-05	0.000310974
				ENSG00000097096	252.218	0.761421	0.184002	4.13812	3.50159e-05	0.000315216
				ENSG00000174373	2055.24	-0.349459	0.0844693	-4.13711	3.51704e-05	0.000316387
				ENSG00000127990	1376.9	-0.376869	0.0911315	-4.13544	3.54273e-05	0.000318476
				ENSG00000143437	1129.01	-0.398885	0.0964906	-4.13392	3.56626e-05	0.000320369
				ENSG00000170088	1208.23	0.388931	0.0941226	4.13217	3.59352e-05	0.000322594
				ENSG00000231312	602.908	-0.530006	0.128331	-4.13	3.6276e-05	0.000325428
				ENSG00000137818	4468.65	-0.274599	0.0664996	-4.12933	3.63824e-05	0.000326156
				ENSG00000111961	1750.67	-0.344709	0.083483	-4.12909	3.64194e-05	0.000326262
				ENSG00000188176	121.517	1.08196	0.262088	4.12822	3.65581e-05	0.000327277
				ENSG00000198131	553.686	0.536797	0.130052	4.12756	3.66639e-05	0.000327998
				ENSG00000085871	2819.83	-0.301989	0.0731781	-4.12676	3.67907e-05	0.000328904
				ENSG00000064102	1018.68	-0.415119	0.100603	-4.12632	3.68622e-05	0.000329316
				ENSG00000119523	1657.42	0.354376	0.0858988	4.12551	3.69915e-05	0.000330243
				ENSG00000104081	386.63	-0.690835	0.167547	-4.12324	3.73583e-05	0.000333288
				ENSG00000093144	4376.53	0.26416	0.064074	4.12273	3.74404e-05	0.00033379
				ENSG00000122482	3336.81	0.304153	0.0737837	4.12223	3.75229e-05	0.000334295
				ENSG00000110841	1384.04	-0.401207	0.0973465	-4.12143	3.76526e-05	0.00033522
				ENSG00000186910	2452.47	-0.330555	0.0802292	-4.12013	3.78651e-05	0.000336879
				ENSG00000198464	1042.48	0.415779	0.100941	4.11905	3.80443e-05	0.000338241
				ENSG00000188070	861.264	0.450929	0.109518	4.11739	3.83185e-05	0.000340445
				ENSG00000131408	375.782	-0.666812	0.161959	-4.11715	3.8358e-05	0.000340561
				ENSG00000165471	315.954	0.691687	0.168008	4.117	3.83842e-05	0.000340561
				ENSG00000180229	51.4191	-1.73557	0.421622	-4.1164	3.84828e-05	0.000341202
				ENSG00000116906	3265.86	-0.282943	0.0687938	-4.11291	3.90701e-05	0.000346172
				ENSG00000109079	1598.12	-0.370958	0.0902016	-4.11254	3.91325e-05	0.000346487
				ENSG00000109917	1612.61	0.349346	0.0850093	4.10951	3.96508e-05	0.000350836
				ENSG00000124587	225.958	-0.825168	0.200927	-4.1068	4.0118e-05	0.000354728
				ENSG00000100596	2422.24	-0.312205	0.0760331	-4.10618	4.02264e-05	0.000355443
				ENSG00000164695	444.21	-0.585122	0.142548	-4.10473	4.04792e-05	0.000357433
				ENSG00000146067	314.18	-0.693996	0.169094	-4.1042	4.05714e-05	0.000358002
				ENSG00000182149	4394.35	-0.266729	0.0649988	-4.1036	4.06772e-05	0.000358691
				ENSG00000136153	7044.76	-0.25899	0.0631296	-4.10252	4.08671e-05	0.000360121
				ENSG00000183473	128.948	1.07411	0.261856	4.10192	4.09734e-05	0.000360812
				ENSG00000131773	824.515	0.505901	0.123357	4.10112	4.11147e-05	0.000361809
				ENSG00000135457	1221.67	0.397071	0.0968462	4.10001	4.13125e-05	0.000363303
				ENSG00000197705	2038.5	-0.334448	0.0815863	-4.09932	4.14367e-05	0.000364147
				ENSG00000125735	189.083	-0.954288	0.232833	-4.0986	4.15664e-05	0.000365039
				ENSG00000204178	1481.56	-0.360487	0.0879777	-4.09748	4.17669e-05	0.000366537
				ENSG00000196422	866.167	-0.441772	0.107819	-4.09733	4.17936e-05	0.000366537
				ENSG00000163449	249.175	0.765491	0.186909	4.09553	4.212e-05	0.000369149
				ENSG00000172262	1209.41	0.413111	0.100917	4.09358	4.24769e-05	0.000372025
				ENSG00000106397	2530.62	-0.300002	0.0732993	-4.09284	4.2613e-05	0.000372964
				ENSG00000155229	1435.7	-0.371486	0.0907922	-4.0916	4.28399e-05	0.000374697
				ENSG00000139746	2883.79	0.313685	0.0767114	4.08916	4.32931e-05	0.000378405
				ENSG00000148730	5884.91	-0.259591	0.063492	-4.08857	4.34042e-05	0.00037912
				ENSG00000048471	629.422	-0.503392	0.123139	-4.08799	4.35132e-05	0.000379816
[truncated: 62,224 more rows]

## Sheet: Supplementary Figure 3
									Additional replicate						Additional replicate
[truncated: 16,985 more rows]

## Sheet: Supplementary Figure 4
					Additional replicate
[truncated: 12 more rows]

[truncated: 16 more sheets: Supplementary Figure 6, Supplementary Figure 7, Supplementary Figure 8, Supplementary Figure 9, Supplementary Figure 10, Supplementary Figure 11, Supplementary Figure 12, Supplementary Figure 13, Supplementary Figure 14, Supplementary Figure 15, Supplementary Figure 16, Supplementary Figure 17, Supplementary Figure 18, Supplementary Figure 19, Supplementary Figure 20, pvalue]
